# Supplementary material for: Uncovering the Pharmacological Mechanisms of Gexia-Zhuyu Formula (GXZY) in Treating Liver Cirrhosis by an Integrative Pharmacology Strategy
Source: Front Pharmacol. 2022 Mar 7;13:793888. doi: 10.3389/fphar.2022.793888 (PMC8940433; doi:10.3389/fphar.2022.793888)
Supplement: Supplementary file 1 [file Table2.XLSX]

## Sheet: Table S2
Table S2 The information of primer.
Primer	Primer sequence 5' to 3'	Species
Tnf-Forward	CTTCTCATTCCTGCTCGTG	Rattus norvegicus
Tnf-Reverse	TTTGGGAACTTCTCCTCCT
Il6-Forward	AACTCCATCTGCCCTTCA
Il6-Reverse	GGTCCTTAGCCACTCCTT
Ar-Forward	TTGTCACTACGGAGCTCTC
Ar-Reverse	CATAGATACTTCTGTTTCCCTTCC
Jun-Forward	CAACATGCTCAGGGAACAG
Jun-Reverse	ACTGTTAACGTGGTTCATGAC
Myc-Forward	CTCTTCTTCCTCGGACTCG
Myc-Reverse	CTTCTTCAGAGTCGCTGCT
Casp3-Forward	AACTCTTCATCATTCAGGCCT
Casp3-Reverse	CCATATCATCGTCAGTTCCAC
Mmp9-Forward	CATGTATCACTACCACGAGGA
Mmp9-Reverse	TTAGAGCCACGACCATACAG
Rela-Forward	TGTGAAGAAGCGAGACCTG
Rela-Reverse	TCCTCTATGGGAACTTGAAAGG
Gapdh-Forward	AACTCCCATTCTTCCACCT
Gapdh-Reverse	TTGTCATACCAGGAAATGAGC
Actb-Forward	CTTCCTGGGTATGGAATCCT
Actb-Reverse	TCTTTACGGATGTCAACGTC
AR-Forward	CCAGGGACCATGTTTTGCC	Homo sapiens
AR-Reverse	CGAAGACGACAAGATGGACAA
JUN-Forward	TCCAAGTGCCGAAAAAGGAAG
JUN-Reverse	CGAGTTCTGAGCTTTCAAGGT
MYC-Forward	GGCTCCTGGCAAAAGGTCA
MYC-Reverse	CTGCGTAGTTGTGCTGATGT
CASP3-Forward	CATGGAAGCGAATCAATGGACT
CASP3-Reverse	CTGTACCAGACCGAGATGTCA
MMP9-Forward	AGACCTGGGCAGATTCCAAAC
MMP9-Reverse	CGGCAAGTCTTCCGAGTAGT
RELA-Forward	ATGTGGAGATCATTGAGCAGC
RELA-Reverse	CCTGGTCCTGTGTAGCCATT
GAPDH-Forward	GGAGCGAGATCCCTCCAAAAT
GAPDH-Reverse	GGCTGTTGTCATACTTCTCATGG
ACTB-Forward	CATGTACGTTGCTATCCAGGC
ACTB-Reverse	CTCCTTAATGTCACGCACGAT
