# Supplementary material for: Uncovering the Pharmacological Mechanisms of Gexia-Zhuyu Formula (GXZY) in Treating Liver Cirrhosis by an Integrative Pharmacology Strategy
Source: Front Pharmacol. 2022 Mar 7;13:793888. doi: 10.3389/fphar.2022.793888 (PMC8940433; doi:10.3389/fphar.2022.793888)
Supplement: Supplementary file 4 [file Table6.XLSX]

## Sheet: Table S6
Table S6 The relationship between key compounds and key genes.
Key target genes	Key compounds	Website	Herb
AR	beta-sitosterol	SwissTarget	Danggui
AR	Stigmasterol	SwissTarget	Danggui
AR	Mandenol	SwissTarget	Chuanxiong
AR	sitosterol	SwissTarget	Chuanxiong
AR	Sitosterol alpha1	SwissTarget	Taoren
AR	gibberellin 17	SwissTarget	Taoren
AR	4a-formyl-7alpha-hydroxy-1-methyl-8-methylidene-4aalpha,4bbeta-gibbane-1alpha,10beta-dicarboxylic acid	SwissTarget	Taoren
AR	Gibberellin A44	SwissTarget	Taoren
AR	hederagenin	SwissTarget	Taoren
AR	beta-sitosterol	SwissTarget	Taoren
AR	campesterol	SwissTarget	Taoren
AR	GA120	SwissTarget	Taoren
AR	GA87	SwissTarget	Taoren
AR	Mairin	SwissTarget	Mudanpi
AR	sitosterol	SwissTarget	Mudanpi
AR	baicalein	SwissTarget	Chishao
AR	beta-sitosterol	SwissTarget	Chishao
AR	sitosterol	SwissTarget	Chishao
AR	Spinasterol	SwissTarget	Chishao
AR	Stigmasterol	SwissTarget	Chishao
AR	stigmast-7-en-3-ol	SwissTarget	Chishao
AR	Ethyl oleate (NF)	SwissTarget	Chishao
AR	campest-5-en-3beta-ol	SwissTarget	Chishao
AR	Albiflorin_qt	SwissTarget	Chishao
AR	C09495	SwissTarget	Wuyao
AR	Boldine	SwissTarget	Wuyao
AR	beta-sitosterol	SwissTarget	Wuyao
AR	sitosterol	SwissTarget	Wuyao
AR	Cryptopin	SwissTarget	Yanhusuo
AR	sitosterol	SwissTarget	Yanhusuo
AR	Stigmasterol	SwissTarget	Yanhusuo
AR	C09367	SwissTarget	Yanhusuo
AR	dehydrocavidine	SwissTarget	Yanhusuo
AR	Mairin	SwissTarget	Gancao
AR	sitosterol	SwissTarget	Gancao
AR	glyasperin B	SwissTarget	Gancao
AR	Phaseolinisoflavan	SwissTarget	Gancao
AR	2-(3,4-dihydroxyphenyl)-5,7-dihydroxy-6-(3-methylbut-2-enyl)chromone	SwissTarget	Gancao
AR	Licoisoflavone	SwissTarget	Gancao
AR	shinpterocarpin	SwissTarget	Gancao
AR	3,22-Dihydroxy-11-oxo-delta(12)-oleanene-27-alpha-methoxycarbonyl-29-oic acid	SwissTarget	Gancao
AR	Glabridin	SwissTarget	Gancao
AR	Glabranin	SwissTarget	Gancao
AR	Isolicoflavonol	SwissTarget	Gancao
AR	gadelaidic acid	SwissTarget	Gancao
AR	1-Methoxyphaseollidin	SwissTarget	Gancao
AR	3'-Methoxyglabridin	SwissTarget	Gancao
AR	icos-5-enoic acid	SwissTarget	Gancao
AR	euchrenone	SwissTarget	Gancao
AR	8-prenylated eriodictyol	SwissTarget	Gancao
AR	18α-hydroxyglycyrrhetic acid	SwissTarget	Gancao
AR	Mairin	SwissTarget	Gancao
AR	sitosterol	SwissTarget	Gancao
AR	glyasperin B	SwissTarget	Gancao
AR	Phaseolinisoflavan	SwissTarget	Gancao
AR	2-(3,4-dihydroxyphenyl)-5,7-dihydroxy-6-(3-methylbut-2-enyl)chromone	SwissTarget	Gancao
AR	Licoisoflavone	SwissTarget	Gancao
AR	shinpterocarpin	SwissTarget	Gancao
AR	3,22-Dihydroxy-11-oxo-delta(12)-oleanene-27-alpha-methoxycarbonyl-29-oic acid	SwissTarget	Gancao
AR	Glabridin	SwissTarget	Gancao
AR	Glabranin	SwissTarget	Gancao
AR	Isolicoflavonol	SwissTarget	Gancao
AR	gadelaidic acid	SwissTarget	Gancao
AR	1-Methoxyphaseollidin	SwissTarget	Gancao
AR	3'-Methoxyglabridin	SwissTarget	Gancao
AR	icos-5-enoic acid	SwissTarget	Gancao
AR	euchrenone	SwissTarget	Gancao
AR	8-prenylated eriodictyol	SwissTarget	Gancao
AR	18α-hydroxyglycyrrhetic acid	SwissTarget	Gancao
AR	beta-sitosterol	SwissTarget	Xiangfu
AR	sitosterol	SwissTarget	Xiangfu
AR	rosenonolactone	SwissTarget	Xiangfu
AR	Stigmasterol	SwissTarget	Xiangfu
AR	luteolin	SwissTarget	Xiangfu
AR	sugeonyl acetate	SwissTarget	Xiangfu
AR	poriferast-5-en-3beta-ol	SwissTarget	Honghua
AR	baicalein	SwissTarget	Honghua
AR	beta-sitosterol	SwissTarget	Honghua
AR	Stigmasterol	SwissTarget	Honghua
AR	luteolin	SwissTarget	Honghua
AR	CLR	SwissTarget	Honghua
AR	beta-sitosterol	SwissTarget	Zhike
JUN	luteolin	Stitch	Xiangfu
JUN	luteolin	Stitch	Honghua
JUN	GA87	SwissTarget	Taoren
JUN	gibberellin 7	SwissTarget	Taoren
JUN	leonticine	SwissTarget	Yanhusuo
JUN	tetrahydroprotopapaverine	SwissTarget	Yanhusuo
MYC	Baicalin	Stitch	Chishao
MYC	Baicalin	Stitch	Honghua
MYC	nobiletin	Stitch	Zhike
CASP3	Baicalin	Stitch	Chishao
CASP3	berberine	Stitch	Yanhusuo
CASP3	Dihydrosanguinarine	Stitch	Yanhusuo
CASP3	formononetin	Stitch	Gancao
CASP3	luteolin	Stitch	Xiangfu
CASP3	Baicalin	Stitch	Honghua
CASP3	luteolin	Stitch	Honghua
CASP3	wallichilide	SwissTarget	Chuanxiong
CASP3	Populoside_qt	SwissTarget	Taoren
CASP3	2,3-didehydro GA77	SwissTarget	Taoren
CASP3	Dihydrochelerythrine	SwissTarget	Yanhusuo
CASP3	dehydrocavidine	SwissTarget	Yanhusuo
CASP3	Medicarpin	SwissTarget	Gancao
CASP3	glyasperin B	SwissTarget	Gancao
CASP3	shinpterocarpin	SwissTarget	Gancao
CASP3	3,22-Dihydroxy-11-oxo-delta(12)-oleanene-27-alpha-methoxycarbonyl-29-oic acid	SwissTarget	Gancao
CASP3	Glabridin	SwissTarget	Gancao
CASP3	Vestitol	SwissTarget	Gancao
CASP3	(-)-Medicocarpin	SwissTarget	Gancao
CASP3	Glyasperins M	SwissTarget	Gancao
CASP3	4-[(E)-4-(3,5-dimethoxy-4-oxo-1-cyclohexa-2,5-dienylidene)but-2-enylidene]-2,6-dimethoxycyclohexa-2,5-dien-1-one	SwissTarget	Gancao
MMP9	baicalein	Stitch	Chishao
MMP9	liquiritin	Stitch	Gancao
MMP9	luteolin	Stitch	Xiangfu
MMP9	baicalein	Stitch	Honghua
MMP9	luteolin	Stitch	Honghua
MMP9	nobiletin	Stitch	Zhike
MMP9	Populoside_qt	SwissTarget	Taoren
MMP9	2,3-didehydro GA77	SwissTarget	Taoren
MMP9	GA120	SwissTarget	Taoren
MMP9	GA30	SwissTarget	Taoren
MMP9	paeoniflorin_qt	SwissTarget	Mudanpi
MMP9	kaempferol	SwissTarget	Mudanpi
MMP9	benzoyl paeoniflorin	SwissTarget	Mudanpi
MMP9	quercetin	SwissTarget	Mudanpi
MMP9	paeoniflorin	SwissTarget	Chishao
MMP9	paeoniflorin_qt	SwissTarget	Chishao
MMP9	baicalein	SwissTarget	Chishao
MMP9	Albiflorin	SwissTarget	Chishao
MMP9	(2R,3R)-4-methoxyl-distylin	SwissTarget	Chishao
MMP9	Boldine	SwissTarget	Wuyao
MMP9	quercetin	SwissTarget	Wuyao
MMP9	(S)-Scoulerine	SwissTarget	Yanhusuo
MMP9	Hyndarin	SwissTarget	Yanhusuo
MMP9	Capaurine	SwissTarget	Yanhusuo
MMP9	Clarkeanidine	SwissTarget	Yanhusuo
MMP9	dehydrocorydaline	SwissTarget	Yanhusuo
MMP9	Izoteolin	SwissTarget	Yanhusuo
MMP9	palmatine	SwissTarget	Yanhusuo
MMP9	bicuculline	SwissTarget	Yanhusuo
MMP9	C09367	SwissTarget	Yanhusuo
MMP9	quercetin	SwissTarget	Yanhusuo
MMP9	Dehydrocorybulbine	SwissTarget	Yanhusuo
MMP9	demethylcorydalmatine	SwissTarget	Yanhusuo
MMP9	13-methyldehydrocorydalmine	SwissTarget	Yanhusuo
MMP9	13-methylpalmatrubine	SwissTarget	Yanhusuo
MMP9	DFV	SwissTarget	Gancao
MMP9	Jaranol	SwissTarget	Gancao
MMP9	Medicarpin	SwissTarget	Gancao
MMP9	isorhamnetin	SwissTarget	Gancao
MMP9	kaempferol	SwissTarget	Gancao
MMP9	2-(3,4-dihydroxyphenyl)-5,7-dihydroxy-6-(3-methylbut-2-enyl)chromone	SwissTarget	Gancao
MMP9	Glycyrin	SwissTarget	Gancao
MMP9	Glabrene	SwissTarget	Gancao
MMP9	Sigmoidin-B	SwissTarget	Gancao
MMP9	(2R)-7-hydroxy-2-(4-hydroxyphenyl)chroman-4-one	SwissTarget	Gancao
MMP9	Isoglycyrol	SwissTarget	Gancao
MMP9	Quercetin der.	SwissTarget	Gancao
MMP9	quercetin	SwissTarget	Gancao
MMP9	Isotrifoliol	SwissTarget	Gancao
MMP9	(2S)-6-(2,4-dihydroxyphenyl)-2-(2-hydroxypropan-2-yl)-4-methoxy-2,3-dihydrofuro[3,2-g]chromen-7-one	SwissTarget	Gancao
MMP9	7,2',4'-trihydroxy－5-methoxy-3－arylcoumarin	SwissTarget	Gancao
MMP9	6-prenylated eriodictyol	SwissTarget	Gancao
MMP9	8-prenylated eriodictyol	SwissTarget	Gancao
MMP9	Chryseriol	SwissTarget	Xiangfu
MMP9	isorhamnetin	SwissTarget	Xiangfu
MMP9	8-Isopentenyl-kaempferol	SwissTarget	Xiangfu
MMP9	Resivit	SwissTarget	Xiangfu
MMP9	rosenonolactone	SwissTarget	Xiangfu
MMP9	Hyndarin	SwissTarget	Xiangfu
MMP9	kaempferol	SwissTarget	Xiangfu
MMP9	luteolin	SwissTarget	Xiangfu
MMP9	quercetin	SwissTarget	Xiangfu
MMP9	1,4-Epoxy-16-hydroxyheneicos-1,3,12,14,18-pentaene	SwissTarget	Xiangfu
MMP9	6-Hydroxykaempferol	SwissTarget	Honghua
MMP9	baicalein	SwissTarget	Honghua
MMP9	quercetagetin	SwissTarget	Honghua
MMP9	kaempferol	SwissTarget	Honghua
MMP9	luteolin	SwissTarget	Honghua
MMP9	quercetin	SwissTarget	Honghua
MMP9	lignan	SwissTarget	Honghua
MMP9	Hesperetin	SwissTarget	Zhike
MMP9	naringenin	SwissTarget	Zhike
RELA	Gancaonin A	SwissTarget	Gancao
RELA	Gancaonin B	SwissTarget	Gancao
RELA	3-(3,4-dihydroxyphenyl)-5,7-dihydroxy-8-(3-methylbut-2-enyl)chromone	SwissTarget	Gancao
RELA	5,7-dihydroxy-3-(4-methoxyphenyl)-8-(3-methylbut-2-enyl)chromone	SwissTarget	Gancao
RELA	Licoisoflavone	SwissTarget	Gancao
RELA	Gancaonin G	SwissTarget	Gancao
RELA	glyasperin F	SwissTarget	Gancao
