# Supplementary material for: Uncovering the Pharmacological Mechanisms of Gexia-Zhuyu Formula (GXZY) in Treating Liver Cirrhosis by an Integrative Pharmacology Strategy
Source: Front Pharmacol. 2022 Mar 7;13:793888. doi: 10.3389/fphar.2022.793888 (PMC8940433; doi:10.3389/fphar.2022.793888)
Supplement: Supplementary file 5 [file Table4.XLSX]

## Sheet: Table S4
Table S4 The targets of compounds in GXZY.
SwissTargetPrediction putative targets	STITCH putative targets	GXZY putative targets
HMGCR	IGLL5	HMGCR
CYP51A1	FOXD4L3	CYP51A1
AR	FOXD4L6	AR
NPC1L1	FOXD4	NPC1L1
NR1H3	FOXD4L4	NR1H3
CYP17A1	FOXD4L5	CYP17A1
RORC	FOXD4L1	RORC
CYP19A1	FOXD4L2	CYP19A1
ESR2	MT-CO2	ESR2
ESR1	MT-CO1	ESR1
SHBG	CD276	SHBG
SREBF2	RPL6	SREBF2
CYP2C19	DHFR	CYP2C19
SLC6A2	MTHFR	SLC6A2
BCHE	SLC19A1	BCHE
RORA	GART	RORA
PTPN1	TYMS	PTPN1
SERPINA6	FDPS	SERPINA6
SLC6A4	RUSC1	SLC6A4
G6PD	COMTD1	G6PD
NR1I3	SLC35B2	NR1I3
CHRM2	LRTOMT	CHRM2
ACHE	COMT	ACHE
VDR	MB21D1	VDR
CES2	HMGCR	CES2
NR1H2	ENO4	NR1H2
CDC25A	BC	CDC25A
PTGER1	UBC	PTGER1
PTGER2	TMBIM6	PTGER2
HSD11B1	GARS	HSD11B1
DHCR7	DHX30	DHCR7
GLRA1	PFAS	GLRA1
PPARD	UBB	PPARD
SQLE	NMUR1	SQLE
PTPN6	CCT3	PTPN6
FDFT1	NASE3	FDFT1
NOS2	SLCO1B3	NOS2
NR3C1	LSS	NR3C1
CDC25B	IPO7	CDC25B
SHH	IPO8	SHH
UGT2B7	EIF3M	UGT2B7
HSD11B2	NAA15	HSD11B2
DRD2	PPP2R1A	DRD2
POLB	F8A3	POLB
TBXAS1	F8A1	TBXAS1
GCGR	F8A2	GCGR
FAAH	OPTN	FAAH
CNR1	PPP2R1B	CNR1
CNR2	EPN1	CNR2
FABP4	CLINT1	FABP4
FABP3	EPN3	FABP3
PTGES	ENTHD1	PTGES
PPARG	EPN2	PPARG
PTGS1	ITPK1	PTGS1
PTGS2	RPE65	PTGS2
PSEN2	BCMO1	PSEN2
PSENEN	BCO2	PSENEN
NCSTN	AADACL2	NCSTN
APH1A	PRH2	APH1A
PSEN1	NCEH1	PSEN1
APH1B	AADACL3	APH1B
HSD17B2	AADAC	HSD17B2
PGR	AADACL4	PGR
C5AR1	LIPE	C5AR1
TNKS	AFMID	TNKS
PRKCQ	CNPPD1	PRKCQ
PRKCD	ETFA	PRKCD
LIMK2	NUDT2	LIMK2
AKR1C3	EMC2	AKR1C3
CDC7	IMPACT	CDC7
FFAR1	FIGF	FFAR1
AKR1C2	SSBP1	AKR1C2
AKR1C1	SRP54	AKR1C1
PFKFB3	TGM4	PFKFB3
PPARA	GT1A3	PPARA
ALOX5AP	UGT1A8	ALOX5AP
HRH3	UGT1A3	HRH3
HRH4	UGT1A7	HRH4
FABP5	CYP1B1	FABP5
FABP1	CDK1	FABP1
ALOX5	NR1I2	ALOX5
F2R	UGT1A9	F2R
NR3C2	UGT3A1	NR3C2
CDK1	RPS6KA3	CDK1
GRIN2B	AHR	GRIN2B
RARG	TGS2	RARG
RARB	PTGS2	RARB
RARA	HMOX1	RARA
CTSK	DNMT1	CTSK
RXRA	SLC47A1	RXRA
RXRG	APOB	RXRG
GABRB3	PON1	GABRB3
GABRA3	CSF2	GABRA3
GABRG2	BACE1	GABRG2
GABRA1	SLC22A11	GABRA1
GABRA5	KIAA1149	GABRA5
GABRA2	MCL1	GABRA2
NPY5R	PIM1	NPY5R
PRKCA	HCK	PRKCA
NPY2R	SLC2A2	NPY2R
FNTA	CYP2C8	FNTA
FNTB	CYP1A1	FNTB
SLC6A9	ATP5B	SLC6A9
FLT1	HIBCH	FLT1
PDGFRB	STK17B	PDGFRB
KIT	F12	KIT
MTNR1A	CSNK2A1	MTNR1A
MTNR1B	TYR	MTNR1B
KDR	IL4	KDR
GCK	NOS3	GCK
QPCT	SQLE	QPCT
SCD	NME1-NME2	SCD
OXTR	NME2	OXTR
PTGIR	CA2	PTGIR
JAK1	SYK	JAK1
ASAH1	HMGCS1	ASAH1
ABL1	HMGCS2	ABL1
EPHX1	IDI1	EPHX1
SRC	ISPD	SRC
ACACA	SLC25A3	ACACA
ACACB	IDI2	ACACB
PARP2	PLAU	PARP2
JAK2	ALOX12	JAK2
PDE10A	AKT1	PDE10A
PTAFR	MMP9	PTAFR
MGAT2	CYP1A2	MGAT2
KIF11	MMP2	KIF11
RBP4	CYP3A4	RBP4
TBXA2R	MAPK1	TBXA2R
AOC3	ALOX15	AOC3
PDE6D	CDK4	PDE6D
IMPDH2	FOXP3	IMPDH2
ITK	TLR4	ITK
SLC6A15	MYC	SLC6A15
CETP	BECN1	CETP
MAP3K5	CASP3	MAP3K5
MAPK1	CDX2	MAPK1
BRD4	ALOX5	BRD4
BRD2	TLR2	BRD2
BRD3	VEGFA	BRD3
YES1	IL17A	YES1
EGFR	NTN4	EGFR
FYN	RPS16	FYN
EPHA2	COLQ	EPHA2
BLK	LCAT	BLK
LCK	UNC5A	LCK
SYK	GUSB	SYK
CSK	ALOX12B	CSK
EPHB2	ALOX15B	EPHB2
BMX	ALOXE3	BMX
LYN	CAPN1	LYN
EPHA5	DRD1	EPHA5
EPHA4	PREP	EPHA4
TXK	DRD5	TXK
FGR	ARID3A	FGR
EPHA6	ADRA1A	EPHA6
PTK6	ADRA1D	PTK6
EPHB3	ADIPOQ	EPHB3
EPHA3	BMP4	EPHA3
BTK	TERT	BTK
TYRO3	PSMD2	TYRO3
COQ8B	ADRA1B	COQ8B
EPHA1	LDLR	EPHA1
RET	TP53	RET
PIM1	CCND1	PIM1
PRKCG	PCSK9	PRKCG
PIM2	ATP5G2	PIM2
PARP1	DPP4	PARP1
CA9	TNFSF11	CA9
PIM3	PAWR	PIM3
FPR1	XPO1	FPR1
HSP90AA1	ESF1	HSP90AA1
CDK2	RPL5	CDK2
CCNA1	TPRA1	CCNA1
CCNA2	ELP3	CCNA2
HDAC7	REM1	HDAC7
CTSV	CRYZ	CTSV
FLT3	OPRK1	FLT3
PDGFRA	GLRA1	PDGFRA
MYLK	GLRA3	MYLK
HSP90AB1	GLRA4	HSP90AB1
RAF1	GLRA2	RAF1
CYP11B1	ABCE1	CYP11B1
FLT4	ABCC1	FLT4
DYRK1A	ABCC11	DYRK1A
CYP11B2	ABCC10	CYP11B2
STAT6	ABCF3	STAT6
CXCR2	ABCC2	CXCR2
DHFR	ABCC8	DHFR
STAT3	VPS29	STAT3
EGLN1	ABCC4	EGLN1
HSD17B3	ABCF2	HSD17B3
DRD3	CASP9	DRD3
ADORA2A	S100B	ADORA2A
ERBB2	ABCB5	ERBB2
CDK4	PROSC	CDK4
GSTA1	TBXA2R	GSTA1
KCNMA1	EGR1	KCNMA1
ROCK2	ANPEP	ROCK2
ROCK1	PTGS1	ROCK1
PLA2G7	ATP2A1	PLA2G7
MAP2K2	AGTR1	MAP2K2
TACR3	ACACA	TACR3
NOX4	PPP2CA	NOX4
CSF1R	ADIPOR1	CSF1R
MIF	ADIPOR2	MIF
NCOR1	ACACB	NCOR1
HDAC3	KCTD9	HDAC3
TRPM8	NCKAP5	TRPM8
MAPKAPK2	CTU2	MAPKAPK2
ADORA1	TAF5	ADORA1
PIK3CD	DRD2	PIK3CD
PIK3CG	ATP13A1	PIK3CG
HDAC11	LRRK2	HDAC11
HDAC10	ABP1	HDAC10
CMA1	AOC2	CMA1
RPS6KB1	AOC3	RPS6KB1
AURKA	SIGMAR1	AURKA
ADORA2B	F3	ADORA2B
TYMS	CHRM2	TYMS
GSK3B	CHRM3	GSK3B
MKNK1	ABCC9	MKNK1
TNKS2	LRRK1	TNKS2
SLC29A1	HTR4	SLC29A1
SLC19A1	HTR1A	SLC19A1
HDAC6	MAPKAPK5	HDAC6
FOLR1	ENSG00000268133	FOLR1
FOLR2	ENSG00000269693	FOLR2
SLC46A1	ENSG00000268461	SLC46A1
FPGS	ZIK1	FPGS
HDAC8	ZNF788	HDAC8
HDAC1	ZNF446	HDAC1
GART	ENSG00000269237	GART
ATIC	GPHN	ATIC
AKR1B1	IRGC	AKR1B1
LDHA	CLASRP	LDHA
PYGM	DDX56	PYGM
PTGDR2	GSX2	PTGDR2
PLK1	SLC39A10	PLK1
GLI2	PPM1B	GLI2
THRB	PPM1A	THRB
CACNA2D1	ZBTB20	CACNA2D1
AVPR2	SLC39A6	AVPR2
ABCB1	RGMB	ABCB1
AVPR1A	FGF7	AVPR1A
CRHR1	FARSA	CRHR1
EPHX2	KIAA0101	EPHX2
TSPO	KDM1A	TSPO
TRPV1	BOK	TRPV1
PLA2G2A	MPO	PLA2G2A
C3AR1	RPS21	C3AR1
OPRK1	RPS6KA4	OPRK1
CAPN1	ATP2A2	CAPN1
CCR1	TOP3A	CCR1
GRM1	TOP3B	GRM1
HCRTR2	AQP5	HCRTR2
GRM5	RPS6KA5	GRM5
P2RX7	MAP3K7	P2RX7
CHRM3	RPL36A	CHRM3
TACR1	ENSG00000257529	TACR1
RORB	CYP2D6	RORB
TGM2	TOP1	TGM2
PDE5A	CFLAR	PDE5A
MAPK14	RPL36AL	MAPK14
CCKBR	HRH1	CCKBR
CCNC	F2	CCNC
CDK8	ALKBH1	CDK8
MET	KLK11	MET
HCRTR1	ADAMTS2	HCRTR1
LRRK2	KLHDC2	LRRK2
THRA	TRPV2	THRA
CTSS	XIRP1	CTSS
CTSL	ADRB1	CTSL
MDM2	THRB	MDM2
PDE4B	THRA	PDE4B
SCN9A	LIPA	SCN9A
SLC5A1	LIPM	SLC5A1
CCR2	LIPF	CCR2
CCR3	LIPJ	CCR3
CACNA2D2	LIPK	CACNA2D2
PDE4A	BCHE	PDE4A
PDE4C	GAA	PDE4C
GNRHR	MGAM	GNRHR
MAOA	PAM	MAOA
TGM1	SI	TGM1
MCL1	ENSG00000257743	MCL1
F13A1	KIAA1161	F13A1
CFD	DRD4	CFD
S1PR3	PSMA8	S1PR3
TEK	PSMA7	TEK
GLI1	SUV420H2	GLI1
IDH1	SUV420H1	IDH1
HTR1A	NAA30	HTR1A
ADRA1A	PP632	ADRA1A
KCNH2	PSMB3	KCNH2
KCNJ1	NAA50	KCNJ1
CHRM1	POLR1A	CHRM1
HRH1	COQ5	HRH1
F10	PDS5B	F10
CA1	CABIN1	CA1
CA12	PPP3R1	CA12
FASN	PDS5A	FASN
G6PC	HLX	G6PC
CHRNA7	DAK	CHRNA7
ICAM1	SLC25A26	ICAM1
SELE	GPT	SELE
CTSB	GPT2	CTSB
OPRD1	NTMT1	OPRD1
HIF1A	ASMTL	HIF1A
CPT1A	ASMT	CPT1A
CPT2	METTL11B	CPT2
FAP	SGK1	FAP
CCND1	LCT	CCND1
SLC2A1	DRAP1	SLC2A1
SIGMAR1	EVX1	SIGMAR1
SLC2A3	PCNXL3	SLC2A3
DRD4	FTSJ3	DRD4
MAPK8	PCNX	MAPK8
MAPK10	OGN	MAPK10
FKBP1A	RNASE1	FKBP1A
PTK2	HAUS4	PTK2
CPT1B	C19orf43	CPT1B
PYGL	MAPK9	PYGL
MAPK9	MAPK8	MAPK9
HTR7	NOS2	HTR7
HTR6	PON2	HTR6
ADRA1D	PRKCD	ADRA1D
ADRA1B	UGT1A10	ADRA1B
SLC6A1	CASP8	SLC6A1
HTR2A	PDE4A	HTR2A
PPIA	UGT1A1	PPIA
TRPA1	HMGB1	TRPA1
CAPNS1	UGT2B7	CAPNS1
CAPN2	BLVRB	CAPN2
PDE7A	MAPK3	PDE7A
HCK	EGFR	HCK
ADORA3	AKR1C3	ADORA3
MME	CTGF	MME
HTR2B	P4HB	HTR2B
ACE	PRNP	ACE
ALK	SREBF1	ALK
WNT3A	ALDH2	WNT3A
CCNE2	GSR	CCNE2
CCNE1	FGF2	CCNE1
CCNB3	TMPRSS11D	CCNB3
CCNB1	FOXRED1	CCNB1
CCNB2	AKR1B1	CCNB2
MMP13	SRM	MMP13
SCARB1	SMS	SCARB1
CASP3	ODC1	CASP3
S1PR1	ACSF3	S1PR1
GPR139	IL6	GPR139
NQO2	LBH	NQO2
LGMN	SGTA	LGMN
PTK2B	ESR2	PTK2B
KCNJ11	LHB	KCNJ11
CTRB1	NT5C3	CTRB1
SLC2A2	NT5C3L	SLC2A2
KCNJ5	C8A	KCNJ5
KCNJ3	FCF1	KCNJ3
KCNJ6	MANBA	KCNJ6
AKT1	POLR2G	AKT1
ECE1	ALAD	ECE1
JAK3	TOX	JAK3
CSNK1D	MN1	CSNK1D
PREP	ICAM1	PREP
ATP12A	TTR	ATP12A
MAPK3	NOS1	MAPK3
PTPN11	UGT2B15	PTPN11
AKR1B10	HTR2A	AKR1B10
PTPRF	S100G	PTPRF
PLA2G1B	DCXR	PLA2G1B
ACP1	NT5E	ACP1
BACE1	KHK	BACE1
PTPN2	UTP23	PTPN2
TOP2A	EDA	TOP2A
SAE1	KAZN	SAE1
UBA2	PGR	UBA2
NR1H4	TFF1	NR1H4
CDC25C	EXOSC1	CDC25C
SLC22A12	CDK8	SLC22A12
ACLY	CYP19A1	ACLY
CSNK2A1	GBE1	CSNK2A1
REN	NF1	REN
COMT	THNSL1	COMT
SLC13A5	MYOM1	SLC13A5
FBP1	NPB	FBP1
WEE1	PLK3	WEE1
CTSA	FGR	CTSA
CPA1	TRDN	CPA1
ERN1	DUSP22	ERN1
ITGAL	DUSP6	ITGAL
ITGB2	PTPN2	ITGB2
IDE	DUSP7	IDE
ANPEP	CDC25B	ANPEP
AMPD3	MARCKSL1	AMPD3
AMPD2	KMO	AMPD2
F2	GLA	F2
PRSS1	NAGA	PRSS1
CTRC	UGT2A1	CTRC
AMPD1	CEPT1	AMPD1
TP53	EPT1	TP53
LTB4R	BCAT1	LTB4R
IDO1	PDSS1	IDO1
PTGDR	POLR3K	PTGDR
PTGER4	BCAT2	PTGER4
CYP26B1	NUTF2	CYP26B1
CYP26A1	CHPT1	CYP26A1
ITGB1	RPTOR	ITGB1
ITGA4	PIR	ITGA4
CCR9	DEGS1	CCR9
MMP12	AMIGO2	MMP12
MMP2	TOP2A	MMP2
APP	TOP2B	APP
SLC37A4	TOP1MT	SLC37A4
ELANE	MAOB	ELANE
PDE4D	CFHR1	PDE4D
PDE9A	CELF1	PDE9A
PDE1B	PPARG	PDE1B
CA2	KLF8	CA2
DNMT3B	PIPOX	DNMT3B
NEU4	GAS1	NEU4
ENGASE	GAB1	ENGASE
SELL	BMP10	SELL
SELP	RYK	SELP
OGA	STAT2	OGA
FTO	PSEN2	FTO
GSR	BTN1A1	GSR
SLC5A2	CDK2	SLC5A2
SLC5A4	KEAP1	SLC5A4
TDP1	CAT	TDP1
ADK	PSMD1	ADK
GBA	TIMM50	GBA
MANBA	CPSF3L	MANBA
HK2	ENSG00000261750	HK2
HK1	GTPBP5	HK1
GAPDH	GIGYF2	GAPDH
MAP2K1	BHLHA15	MAP2K1
HSPA8	PDE9A	HSPA8
HSPA5	ALLC	HSPA5
SLC28A2	FAM3D	SLC28A2
ADA	SUCLG1	ADA
CA14	ACSF2	CA14
LGALS3	DIP2B	LGALS3
LGALS9	DIP2A	LGALS9
MMP3	DIP2C	MMP3
MMP9	ELN	MMP9
MMP1	HAL	MMP1
ADAM17	ACLY	ADAM17
UPP1	CETP	UPP1
AHCY	KANSL3	AHCY
P2RY12	JUN	P2RY12
AGTR1	CCNA2	AGTR1
GAA	FOS	GAA
TOP1	SMAD2	TOP1
IRAK4	NDUFAF6	IRAK4
MTAP	FDFT1	MTAP
SLC5A11	FMN1	SLC5A11
CD81	INF2	CD81
TERT	GRID2IP	TERT
SLC6A3	FMN2	SLC6A3
PRKCH	PLA2G10	PRKCH
GRIK1	SP2	GRIK1
GRIK2	SF3B1	GRIK2
GPBAR1	DAAM2	GPBAR1
IL6	C7orf55	IL6
GLUL	DYM	GLUL
CASP1	AZI1	CASP1
CASP7	ODAM	CASP7
NCOR2	HMOX2	NCOR2
P2RX3	CCL17	P2RX3
CASP6	AURKB	CASP6
KLK5	CCL22	KLK5
GALR1	PALM2	GALR1
GALR2	ELF4	GALR2
SMO	GMFG	SMO
PER2	RHO	PER2
OPRL1	ADORA1	OPRL1
SSTR3	SCD	SSTR3
OPRM1	CCL2	OPRM1
AURKB	PPARA	AURKB
TYK2	BDNF	TYK2
CCKAR	ABCB1	CCKAR
GSK3A	RAPGEF1	GSK3A
GPR88	CFTR	GPR88
CTSD	DGAT1	CTSD
PRCP	MME	PRCP
PIK3CA		PIK3CA
IGF1R		IGF1R
KCNE1		KCNE1
KCNQ1		KCNQ1
MTOR		MTOR
EPHB4		EPHB4
PABPC1		PABPC1
IL6ST		IL6ST
CALCRL		CALCRL
PDE2A		PDE2A
DGAT1		DGAT1
CYP2C9		CYP2C9
NR1I2		NR1I2
CDK5		CDK5
WNT3		WNT3
IL1B		IL1B
AGTR2		AGTR2
PPP5C		PPP5C
PPP1CA		PPP1CA
NTSR1		NTSR1
OXER1		OXER1
ITGA2		ITGA2
MMP8		MMP8
ABCC1		ABCC1
PDF		PDF
KDM5A		KDM5A
KDM5B		KDM5B
KDM6B		KDM6B
KDM4C		KDM4C
ITGAV		ITGAV
NR4A1		NR4A1
HSPA1A		HSPA1A
PPP2CA		PPP2CA
ACE2		ACE2
IKBKB		IKBKB
SORT1		SORT1
MMP7		MMP7
DAO		DAO
KDM4D		KDM4D
F2RL1		F2RL1
ATP2A1		ATP2A1
ABCG2		ABCG2
ADAMTS5		ADAMTS5
MMP14		MMP14
DHODH		DHODH
PTPN22		PTPN22
EDNRB		EDNRB
GPR35		GPR35
PCSK7		PCSK7
PLA2G10		PLA2G10
PSMB8		PSMB8
BRAF		BRAF
CHEK1		CHEK1
PDE1C		PDE1C
INSR		INSR
PIK3CB		PIK3CB
DRD1		DRD1
HTR2C		HTR2C
NMT1		NMT1
PSMB2		PSMB2
PSMB1		PSMB1
PSMB5		PSMB5
MAP2		MAP2
EZH2		EZH2
BDKRB1		BDKRB1
ATR		ATR
PGC		PGC
CTSE		CTSE
PGA5		PGA5
CXCR3		CXCR3
ALPL		ALPL
MCHR1		MCHR1
PSMB9		PSMB9
KCNK3		KCNK3
BACE2		BACE2
KNG1		KNG1
CXCR1		CXCR1
GSTM1		GSTM1
PPP1CC		PPP1CC
BCL2L1		BCL2L1
KCNA3		KCNA3
JUN		JUN
LTA4H		LTA4H
SF3B3		SF3B3
CTNNB1		CTNNB1
EDNRA		EDNRA
PNP		PNP
EPAS1		EPAS1
POLA1		POLA1
TACR2		TACR2
TNF		TNF
METAP2		METAP2
SSTR2		SSTR2
SSTR4		SSTR4
SSTR1		SSTR1
VEGFA		VEGFA
FGF1		FGF1
FGF2		FGF2
HPSE		HPSE
AMY1A		AMY1A
SERPINE1		SERPINE1
EIF4H		EIF4H
HRAS		HRAS
SLC28A3		SLC28A3
FUCA1		FUCA1
SSTR5		SSTR5
CA7		CA7
CA4		CA4
CA13		CA13
CA5A		CA5A
MAP3K9		MAP3K9
FGFR1		FGFR1
GABBR1		GABBR1
GABRB2		GABRB2
TLR9		TLR9
FABP2		FABP2
XDH		XDH
TYR		TYR
HSD17B1		HSD17B1
AHR		AHR
ESRRA		ESRRA
CYP1B1		CYP1B1
GLO1		GLO1
ALOX15		ALOX15
ALOX12		ALOX12
PTPRS		PTPRS
CDK5R1		CDK5R1
ARG1		ARG1
DAPK1		DAPK1
MPG		MPG
TTR		TTR
CDK6		CDK6
MPO		MPO
PIK3R1		PIK3R1
CA3		CA3
CA6		CA6
PKN1		PKN1
NEK2		NEK2
CAMK2B		CAMK2B
NEK6		NEK6
AXL		AXL
NUAK1		NUAK1
AKR1C4		AKR1C4
AKR1A1		AKR1A1
CD38		CD38
CFTR		CFTR
GRK6		GRK6
MAPT		MAPT
IMPDH1		IMPDH1
YARS		YARS
MAP3K7		MAP3K7
KDM4E		KDM4E
APEX1		APEX1
PLK4		PLK4
MAP3K8		MAP3K8
TNNC1		TNNC1
TNNT2		TNNT2
TNNI3		TNNI3
CBR1		CBR1
CA5B		CA5B
SNCA		SNCA
NTRK2		NTRK2
CALM1		CALM1
NAE1		NAE1
CYP1A1		CYP1A1
ST6GAL1		ST6GAL1
PRKDC		PRKDC
SIRT1		SIRT1
PLA2G4A		PLA2G4A
IL2		IL2
RPS6KA3		RPS6KA3
NMUR2		NMUR2
ADRA2A		ADRA2A
ADRA2C		ADRA2C
ALDH2		ALDH2
SRD5A2		SRD5A2
TTL		TTL
P2RY1		P2RY1
BCL2		BCL2
PPM1A		PPM1A
LGALS7		LGALS7
NRAS		NRAS
MGMT		MGMT
F3		F3
IGFBP3		IGFBP3
VARS		VARS
LARS		LARS
MARS		MARS
AMD1		AMD1
NLRP3		NLRP3
CES1		CES1
TAS2R31		TAS2R31
PTPN13		PTPN13
PTPRC		PTPRC
MGLL		MGLL
LIMK1		LIMK1
ABCC9		ABCC9
EIF4A1		EIF4A1
HTR1D		HTR1D
CHRM5		CHRM5
FARS2		FARS2
HMOX1		HMOX1
NTRK1		NTRK1
ADAM10		ADAM10
BRPF1		BRPF1
CASP8		CASP8
KLK1		KLK1
KLK2		KLK2
DNMT1		DNMT1
PGD		PGD
ST3GAL3		ST3GAL3
FUT7		FUT7
FUT4		FUT4
STAT1		STAT1
PGF		PGF
MT-ND4		MT-ND4
PLA2G5		PLA2G5
GRIN2A		GRIN2A
GRIN1		GRIN1
HTR3A		HTR3A
CHRNA4		CHRNA4
CHRNB2		CHRNB2
HTR5A		HTR5A
DRD5		DRD5
ADRA2B		ADRA2B
HTR1B		HTR1B
ADRB1		ADRB1
PTPRCAP		PTPRCAP
HRH2		HRH2
TH		TH
CHRNB1		CHRNB1
CHRNA1		CHRNA1
CHRNG		CHRNG
CHRND		CHRND
AADAT		AADAT
PRKCB		PRKCB
PRKCE		PRKCE
PKN2		PKN2
PRKD1		PRKD1
DPP9		DPP9
CHUK		CHUK
LNPEP		LNPEP
ERAP2		ERAP2
MELK		MELK
ADRB2		ADRB2
PBK		PBK
HASPIN		HASPIN
PRMT6		PRMT6
PRMT8		PRMT8
QDPR		QDPR
CSNK2A2		CSNK2A2
DYRK2		DYRK2
PRMT1		PRMT1
CDK9		CDK9
P2RX4		P2RX4
CYP2D6		CYP2D6
CAMK2D		CAMK2D
CYP1A2		CYP1A2
PHLPP2		PHLPP2
HTR1F		HTR1F
AKT2		AKT2
ALDH3A1		ALDH3A1
MALT1		MALT1
MAOB		MAOB
PAK4		PAK4
FCER2		FCER2
ILK		ILK
ENPP2		ENPP2
PLAA		PLAA
PRKCZ		PRKCZ
TGFBR1		TGFBR1
SLC5A7		SLC5A7
KCNN3		KCNN3
KDM5C		KDM5C
KDM4A		KDM4A
PGGT1B		PGGT1B
BDKRB2		BDKRB2
MC4R		MC4R
GRIA2		GRIA2
NAAA		NAAA
TAAR1		TAAR1
UTS2R		UTS2R
FGFR2		FGFR2
SIRT3		SIRT3
TDP2		TDP2
NR1D1		NR1D1
SCN4A		SCN4A
KCNA5		KCNA5
KCNN1		KCNN1
KCNN2		KCNN2
PDE11A		PDE11A
PDE1A		PDE1A
PDE8B		PDE8B
RAC1		RAC1
CDC42		CDC42
CHRM4		CHRM4
XBP1		XBP1
PRF1		PRF1
CHEK2		CHEK2
TUBB1		TUBB1
PASK		PASK
CLK1		CLK1
MKNK2		MKNK2
TTK		TTK
GRK3		GRK3
CCNT1		CCNT1
GRK2		GRK2
GRK5		GRK5
SIRT2		SIRT2
PI4KB		PI4KB
PI4KA		PI4KA
EIF2AK3		EIF2AK3
TUBB3		TUBB3
CLK3		CLK3
NAMPT		NAMPT
PGK1		PGK1
PDPK1		PDPK1
HPGD		HPGD
CASP9		CASP9
ADRB3		ADRB3
RBBP9		RBBP9
SLC47A1		SLC47A1
CHRNA3		CHRNA3
CHRNB4		CHRNB4
CHRNA2		CHRNA2
SLC18A2		SLC18A2
ESRRB		ESRRB
DYRK1B		DYRK1B
NEK1		NEK1
DPP4		DPP4
SGK1		SGK1
EPHA8		EPHA8
EPHA7		EPHA7
EPHB1		EPHB1
PITRM1		PITRM1
EHMT2		EHMT2
TKT		TKT
GRIA1		GRIA1
SLC1A3		SLC1A3
CSNK1G1		CSNK1G1
RPS6KA1		RPS6KA1
HDAC2		HDAC2
PDE3A		PDE3A
PDE3B		PDE3B
BAZ2B		BAZ2B
BAZ2A		BAZ2A
GRM4		GRM4
MPI		MPI
EP300		EP300
SLC10A2		SLC10A2
BRD9		BRD9
PDK1		PDK1
ASF1A		ASF1A
ABAT		ABAT
EZR		EZR
ROS1		ROS1
MMP16		MMP16
MMP15		MMP15
MMP26		MMP26
HDAC5		HDAC5
HDAC4		HDAC4
MMP25		MMP25
BMP1		BMP1
CCR4		CCR4
PLK3		PLK3
PLK2		PLK2
RPS6KA2		RPS6KA2
NPBWR1		NPBWR1
CLK4		CLK4
CLK2		CLK2
NQO1		NQO1
TRPC6		TRPC6
BCAT2		BCAT2
MARK1		MARK1
HTR4		HTR4
TRPV3		TRPV3
TLR4		TLR4
MAP3K12		MAP3K12
NOS1		NOS1
XPNPEP1		XPNPEP1
LAP3		LAP3
PEPD		PEPD
XPNPEP2		XPNPEP2
MAPK11		MAPK11
DUSP3		DUSP3
ZAP70		ZAP70
PNMT		PNMT
XIAP		XIAP
NPY1R		NPY1R
SCN5A		SCN5A
GUSB		GUSB
ADAM9		ADAM9
LDHB		LDHB
PORCN		PORCN
SCN10A		SCN10A
ACVRL1		ACVRL1
HTT		HTT
USP7		USP7
USP47		USP47
STS		STS
QTRT1		QTRT1
DCTPP1		DCTPP1
EIF2AK2		EIF2AK2
FPR2		FPR2
MST1R		MST1R
TRHR		TRHR
SLC22A2		SLC22A2
TNNI3K		TNNI3K
TAOK3		TAOK3
VCAM1		VCAM1
CDK3		CDK3
CDK7		CDK7
PRTN3		PRTN3
LIPG		LIPG
SLC9A1		SLC9A1
DCK		DCK
ATP4B		ATP4B
ATP4A		ATP4A
CASP2		CASP2
CYP24A1		CYP24A1
OGT		OGT
SLC27A4		SLC27A4
MDM4		MDM4
CACNA1S		CACNA1S
HTR1E		HTR1E
WDR5		WDR5
DPP8		DPP8
DYRK3		DYRK3
NOS3		NOS3
DNM1		DNM1
DPP7		DPP7
DBF4		DBF4
GHSR		GHSR
SLC6A5		SLC6A5
IKBKE		IKBKE
TBK1		TBK1
CTSC		CTSC
PRKCI		PRKCI
NDUFA4		NDUFA4
KDM1A		KDM1A
ATAD2		ATAD2
BRDT		BRDT
AKT3		AKT3
MERTK		MERTK
KARS		KARS
KHK		KHK
CDC42BPA		CDC42BPA
PCNA		PCNA
AGPAT2		AGPAT2
ERCC5		ERCC5
FEN1		FEN1
HSD17B14		HSD17B14
RPS6KA5		RPS6KA5
YWHAG		YWHAG
PTGER3		PTGER3
VCP		VCP
GRM2		GRM2
CYP3A4		CYP3A4
HNF4A		HNF4A
HDAC9		HDAC9
XPO1		XPO1
HSP90B1		HSP90B1
SRD5A1		SRD5A1
NFKB1		NFKB1
GPR84		GPR84
PLG		PLG
ODC1		ODC1
CCND3		CCND3
CCND2		CCND2
GSTP1		GSTP1
GSTM2		GSTM2
MBD2		MBD2
ALPG		ALPG
MGAM		MGAM
PON1		PON1
CYP27A1		CYP27A1
LIPC		LIPC
ME1		ME1
ALOX15B		ALOX15B
HPGDS		HPGDS
GRK7		GRK7
HIPK4		HIPK4
TAOK2		TAOK2
PIK3C2G		PIK3C2G
PIP4K2C		PIP4K2C
CASK		CASK
PIP5K1C		PIP5K1C
DSTYK		DSTYK
GABRA6		GABRA6
MAP2K3		MAP2K3
PHKG2		PHKG2
DAPK3		DAPK3
CSNK1G2		CSNK1G2
FGFR3		FGFR3
CSNK1A1		CSNK1A1
PRKG2		PRKG2
MAP2K4		MAP2K4
DAPK2		DAPK2
RPS6KA4		RPS6KA4
IRAK1		IRAK1
AAK1		AAK1
MARK2		MARK2
MAP3K20		MAP3K20
STK16		STK16
MAP3K1		MAP3K1
FGFR4		FGFR4
STK17B		STK17B
STK10		STK10
RELA		RELA
CNOT7		CNOT7
CALCA		CALCA
PLAU		PLAU
KISS1R		KISS1R
BAD		BAD
ACVR1		ACVR1
BMP4		BMP4
ADAMTS4		ADAMTS4
KDM4B		KDM4B
PLEC		PLEC
ATM		ATM
SPHK2		SPHK2
SPHK1		SPHK1
DNTT		DNTT
CASR		CASR
SLC16A1		SLC16A1
MAST3		MAST3
PLCG1		PLCG1
SEM1		SEM1
PSMD8		PSMD8
PSMD4		PSMD4
PSMD13		PSMD13
PSMD7		PSMD7
PSMD6		PSMD6
PSMD11		PSMD11
PSMD12		PSMD12
PSMD3		PSMD3
PSMD2		PSMD2
PSMC5		PSMC5
PSMC3		PSMC3
PSMC6		PSMC6
PSMC4		PSMC4
PSMC1		PSMC1
PSMC2		PSMC2
ADRM1		ADRM1
PSMD14		PSMD14
PSMD1		PSMD1
PSMB7		PSMB7
PSMB4		PSMB4
PSMB3		PSMB3
PSMB11		PSMB11
PSMB10		PSMB10
PSMA8		PSMA8
PSMA7		PSMA7
PSMA6		PSMA6
PSMA5		PSMA5
PSMA4		PSMA4
PSMA3		PSMA3
PSMA2		PSMA2
PSMA1		PSMA1
PSMB6		PSMB6
ALB		ALB
SCN2A		SCN2A
MAP4K4		MAP4K4
TAOK1		TAOK1
PROKR1		PROKR1
KCNK9		KCNK9
TGFB1		TGFB1
KAT2B		KAT2B
SLC22A6		SLC22A6
MPEG1		MPEG1
IGFBP6		IGFBP6
IGFBP4		IGFBP4
IGFBP5		IGFBP5
IGFBP2		IGFBP2
IGFBP1		IGFBP1
MAPKAPK5		MAPKAPK5
SOAT1		SOAT1
SOAT2		SOAT2
MMP10		MMP10
SMARCA2		SMARCA2
TGFBR2		TGFBR2
PRKACA		PRKACA
ENPP1		ENPP1
NOX1		NOX1
PTPsigma		PTPsigma
CTSG		CTSG
GIPR		GIPR
GCG		GCG
F9		F9
HSPB1		HSPB1
PLAT		PLAT
LDLR		LDLR
CREBBP		CREBBP
PTGFR		PTGFR
ITGB3		ITGB3
OAT		OAT
F11		F11
S1PR2		S1PR2
ITGA2B		ITGA2B
CYSLTR1		CYSLTR1
CXCL8		CXCL8
RHOA		RHOA
TDO2		TDO2
CENPE		CENPE
UGCG		UGCG
CYP27B1		CYP27B1
MAP3K14		MAP3K14
GC		GC
DPYD		DPYD
CACNA1B		CACNA1B
LIPE		LIPE
HLA-DRB1		HLA-DRB1
NR5A1		NR5A1
NPEPPS		NPEPPS
PRLHR		PRLHR
CTSH		CTSH
FKBP5		FKBP5
ERBB4		ERBB4
BRSK2		BRSK2
MARK3		MARK3
PARP10		PARP10
BCL2A1		BCL2A1
PARP3		PARP3
		IGLL5
		FOXD4L3
		FOXD4L6
		FOXD4
		FOXD4L4
		FOXD4L5
		FOXD4L1
		FOXD4L2
		MT-CO2
		MT-CO1
		CD276
		RPL6
		MTHFR
		FDPS
		RUSC1
		COMTD1
		SLC35B2
		LRTOMT
		MB21D1
		ENO4
		BC
		UBC
		TMBIM6
		GARS
		DHX30
		PFAS
		UBB
		NMUR1
		CCT3
		NASE3
		SLCO1B3
		LSS
		IPO7
		IPO8
		EIF3M
		NAA15
		PPP2R1A
		F8A3
		F8A1
		F8A2
		OPTN
		PPP2R1B
		EPN1
		CLINT1
		EPN3
		ENTHD1
		EPN2
		ITPK1
		RPE65
		BCMO1
		BCO2
		AADACL2
		PRH2
		NCEH1
		AADACL3
		AADAC
		AADACL4
		AFMID
		CNPPD1
		ETFA
		NUDT2
		EMC2
		IMPACT
		FIGF
		SSBP1
		SRP54
		TGM4
		GT1A3
		UGT1A8
		UGT1A3
		UGT1A7
		UGT1A9
		UGT3A1
		TGS2
		APOB
		CSF2
		SLC22A11
		KIAA1149
		CYP2C8
		ATP5B
		HIBCH
		F12
		IL4
		NME1-NME2
		NME2
		HMGCS1
		HMGCS2
		IDI1
		ISPD
		SLC25A3
		IDI2
		FOXP3
		MYC
		BECN1
		CDX2
		TLR2
		IL17A
		NTN4
		RPS16
		COLQ
		LCAT
		UNC5A
		ALOX12B
		ALOXE3
		ARID3A
		ADIPOQ
		PCSK9
		ATP5G2
		TNFSF11
		PAWR
		ESF1
		RPL5
		TPRA1
		ELP3
		REM1
		CRYZ
		GLRA3
		GLRA4
		GLRA2
		ABCE1
		ABCC11
		ABCC10
		ABCF3
		ABCC2
		ABCC8
		VPS29
		ABCC4
		ABCF2
		S100B
		ABCB5
		PROSC
		EGR1
		ADIPOR1
		ADIPOR2
		KCTD9
		NCKAP5
		CTU2
		TAF5
		ATP13A1
		ABP1
		AOC2
		LRRK1
		ENSG00000268133
		ENSG00000269693
		ENSG00000268461
		ZIK1
		ZNF788
		ZNF446
		ENSG00000269237
		GPHN
		IRGC
		CLASRP
		DDX56
		GSX2
		SLC39A10
		PPM1B
		ZBTB20
		SLC39A6
		RGMB
		FGF7
		FARSA
		KIAA0101
		BOK
		RPS21
		ATP2A2
		TOP3A
		TOP3B
		AQP5
		RPL36A
		ENSG00000257529
		CFLAR
		RPL36AL
		ALKBH1
		KLK11
		ADAMTS2
		KLHDC2
		TRPV2
		XIRP1
		LIPA
		LIPM
		LIPF
		LIPJ
		LIPK
		PAM
		SI
		ENSG00000257743
		KIAA1161
		SUV420H2
		SUV420H1
		NAA30
		PP632
		NAA50
		POLR1A
		COQ5
		PDS5B
		CABIN1
		PPP3R1
		PDS5A
		HLX
		DAK
		SLC25A26
		GPT
		GPT2
		NTMT1
		ASMTL
		ASMT
		METTL11B
		LCT
		DRAP1
		EVX1
		PCNXL3
		FTSJ3
		PCNX
		OGN
		RNASE1
		HAUS4
		C19orf43
		PON2
		UGT1A10
		UGT1A1
		HMGB1
		BLVRB
		CTGF
		P4HB
		PRNP
		SREBF1
		TMPRSS11D
		FOXRED1
		SRM
		SMS
		ACSF3
		LBH
		SGTA
		LHB
		NT5C3
		NT5C3L
		C8A
		FCF1
		POLR2G
		ALAD
		TOX
		MN1
		UGT2B15
		S100G
		DCXR
		NT5E
		UTP23
		EDA
		KAZN
		TFF1
		EXOSC1
		GBE1
		NF1
		THNSL1
		MYOM1
		NPB
		TRDN
		DUSP22
		DUSP6
		DUSP7
		MARCKSL1
		KMO
		GLA
		NAGA
		UGT2A1
		CEPT1
		EPT1
		BCAT1
		PDSS1
		POLR3K
		NUTF2
		CHPT1
		RPTOR
		PIR
		DEGS1
		AMIGO2
		TOP2B
		TOP1MT
		CFHR1
		CELF1
		KLF8
		PIPOX
		GAS1
		GAB1
		BMP10
		RYK
		STAT2
		BTN1A1
		KEAP1
		CAT
		TIMM50
		CPSF3L
		ENSG00000261750
		GTPBP5
		GIGYF2
		BHLHA15
		ALLC
		FAM3D
		SUCLG1
		ACSF2
		DIP2B
		DIP2A
		DIP2C
		ELN
		HAL
		KANSL3
		FOS
		SMAD2
		NDUFAF6
		FMN1
		INF2
		GRID2IP
		FMN2
		SP2
		SF3B1
		DAAM2
		C7orf55
		DYM
		AZI1
		ODAM
		HMOX2
		CCL17
		CCL22
		PALM2
		ELF4
		GMFG
		RHO
		CCL2
		BDNF
		RAPGEF1
