# Supplementary material for: Uncovering the Pharmacological Mechanisms of Gexia-Zhuyu Formula (GXZY) in Treating Liver Cirrhosis by an Integrative Pharmacology Strategy
Source: Front Pharmacol. 2022 Mar 7;13:793888. doi: 10.3389/fphar.2022.793888 (PMC8940433; doi:10.3389/fphar.2022.793888)
Supplement: Supplementary file 6 [file Table1.XLSX]

## Sheet: Table S1
Table S1 The drugs information of Gexia-Zhuyu formula
Chinese name	Latin name	Locality of growth	The extraction procedure
Honghua	Carthami Flos	Xinjiang	Take 2222g of Carthami Flos decoction pieces, add water to decoct, filter, concentrate the filtrate into clear paste (the extraction rate of dry extract is 22% - 30%), add an appropriate amount of auxiliary materials, dry (or dry and crush), then add an appropriate amount of auxiliary materials, mix well, granulate, and make 1000g
Danggui	Angelicae Sinensis Radix	Gansu	Take 1500g of Angelicae Sinensis Radix decoction Pieces, add water to decoct, filter, concentrate the filtrate into clear paste (the extraction rate of dry extract is 35% ~ 56%), add an appropriate amount of auxiliary materials, dry (or dry, crush), add an appropriate amount of auxiliary materials, mix well, granulate, and make 1000g.
Chuanxiong	Chuanxiong Rhizoma	Sicuan	Take 3000g of Chuanxiong Rhizoma decoction pieces, add water to decoct, filter, concentrate the filtrate into clear paste (the extraction rate of dry extract is 19% ~ 28%), add an appropriate amount of auxiliary materials, dry (or dry and crush), add an appropriate amount of auxiliary materials, mix well, granulate, and make 1000g.
Taoren	Persicae Semen	Hebei	Take 7692g of Persicae Semen decoction pieces, add water to decoct, filter, concentrate the filtrate into clear paste (the extraction rate of dry extract is 8 ~ 13%), dry (or dry and crush), add an appropriate amount of auxiliary materials, mix well, granulation, and make 1000g
Mudanpi	Moutan Cortex	Anhui	Take 3704g of Moutan Cortex decoction pieces, add water to decoct, and extract an appropriate amount of volatile oil (with water) β- Cyclodextrin inclusion (standby), filter, concentrate the filtrate into clear paste (the extraction rate of dry extract is 18% ~ 25%), add an appropriate amount of auxiliary materials, dry (or dry and crush), then add an appropriate amount of auxiliary materials, mi…
Chishao	Paeoniae Radix Rudra	Neimenggu	Take 3333g Paeoniae Radix Rudra decoction pieces, add water to decoct, filter, concentrate the filtrate to clear paste (the extraction rate of dry extract is 21% ~ 28%), add an appropriate amount of auxiliary materials, mix well, dry (or dry and crush), and then add an appropriate amount of auxiliary materials, mix well, granulate, and make 1000g.
Wuyao	Linderae Radix	Zhejiang	Take 10000g of Linderae Radix decoction pieces, add water to decoct, filter, concentrate the filtrate into clear paste (the extraction rate of dry extract ranges from 6% ~ 10%), dry (or dry and crush), add an appropriate amount of auxiliary materials, mix well, granulation, and make 1000g.
Yanhusuo	Corydalis Rhizoma	Zhejiang	Take 4500g of Corydalis Rhizoma decoction pieces, add water to decoct, filter, concentrate the filtrate into clear paste (the extraction rate of dry extract is 14% ~ 22%), add an appropriate amount of auxiliary materials, dry (or dry, crush), and then add an appropriate amount of auxiliary materials, mix well, granulate, and make 1000g.
Zhike	Aurantii Fructus	Jiangxi	Take 3000g of Aurantii Fructus decoction pieces, add water to decoct, filter, concentrate the filtrate into a clear paste (the extraction rate of dry extract is 22% ~ 32%), add an appropriate amount of auxiliary materials, dry (or dry and crush), then add an appropriate amount of auxiliary materials, mix well, granulation, and make 1000g.
Xiangfu	Cyperi Rhizoma	Guangdong	Take 5000g of Cyperi Rhizoma decoction pieces, add water to decoct, filter, concentrate the filtrate into clear paste (the extraction rate of dry extract is 10% ~ 16%), add an appropriate amount of auxiliary materials, dry (or dry and crush), then add an appropriate amount of auxiliary materials, mix well, granulate, and make 1000g
Gancao	Glycyrrhizae Radix et Rhizome	Neimenggu	Take 3000g of Glycyrrhizae Radix et Rhizome decoction pieces, add water to decoct, filter, concentrate the filtrate into clear paste (the extraction rate of dry extract is 20% ~ 33%), dry (or dry and crush), add an appropriate amount of auxiliary materials, mix well, granulation, and make 1000g.
Wulingzhi	Faeces Trogopterori	Shaanxi	Take 5556g of Faeces Trogopterori decoction pieces, add water to decoct, filter, concentrate the filtrate into clear paste (the extraction rate of dry extract is 5 ~ 8%), add an appropriate amount of auxiliary materials, dry (or dry and crush), then add an appropriate amount of auxiliary materials, mix well, granulate, and make 1000g
