# Supplementary material for: Uncovering the Pharmacological Mechanisms of Gexia-Zhuyu Formula (GXZY) in Treating Liver Cirrhosis by an Integrative Pharmacology Strategy
Source: Front Pharmacol. 2022 Mar 7;13:793888. doi: 10.3389/fphar.2022.793888 (PMC8940433; doi:10.3389/fphar.2022.793888)
Supplement: Supplementary file 7 [file Table5.XLSX]

## Sheet: Table S5
Table S5 The targets of liver cirrhosis.
GeneCards targets	DisGeNET targets	NCBI Gene targets	OMIM targets	Liver Cirrhosis targets
KRT8	NFE2L2	TGFB1	ALPL	KRT8
KRT18	AGT	TP53	HOPS	KRT18
ALB	FLT1	TNF	TNSALP	ALB
LOC106096416	MMP2	IL6	HPPA	LOC106096416
F2	ALAD	VEGFA	HPPO	F2
FARSB	FBN1	IL10	HPPI	FARSB
TNF	ATP7B	APOE	HPPC	TNF
TGFB1	ALB	CRP	PBC3	TGFB1
IL12A	F2	MTHFR	PKLR	IL12A
GPT	HGF	VDR	PK1	GPT
TF	IFNA1	ACE	FMO1	TF
CYP2E1	IL6	IGF1	FMO4	CYP2E1
SLC17A5	LGALS3BP	HFE	NBAS	SLC17A5
IRF5	SERPINA1	ESR1	NAG	IRF5
IL6	REN	HIF1A	SOPH	IL6
TNPO3	TGFB1	ADIPOQ	ILFS2	TNPO3
TNFSF15	VEGFA	CFTR	APOB	TNFSF15
SPIB	CD14	STAT3	FLDB	SPIB
POU2AF1	CTNNB1	IL17A	LDLCQ4	POU2AF1
INS	ABCB4	HLA-DRB1	FCHL2	INS
IL10	CCN2	NFKB1	HADHA	IL10
HFE	FGF2	IL1B	MTPA	HFE
ALDH2	KRT8	CXCL8	FABP1	ALDH2
AFP	KRT18	CDKN2A	LCO	AFP
ADH1C	SPP1	LEP	AGXT	ADH1C
ADH1B	F3	CTNNB1	SPAT	ADH1B
PNPLA3	IGFBP1	TLR4	PBC1	PNPLA3
SERPINA1	VIM	CDH1	DNAJB11	SERPINA1
IL1B	VTN	NOS3	HEDJ	IL1B
IL12RB1	COL1A1	IFNG	DJ9	IL12RB1
MMEL1	CYP1A2	BCL2	ABBP2	MMEL1
HLA-DRB1	F5	SERPINE1	PKD6	HLA-DRB1
HGF	FGF7	MAPK1	LEAP2	HGF
TALDO1	FGFR2	NFE2L2	LARS1	TALDO1
GGT1	GC	LCN2	LARS	GGT1
TERT	LUM	MIR21	LFIS	TERT
GSTM1	CCL2	SOD1	ILFS1	GSTM1
PBC5	MIR885	TLR2	HULC	PBC5
PBC2	CNR1	SPP1	HLA-B	PBC2
PBC3	CNR2	AGTR1	SPDA1	PBC3
PBC4	COL1A2	GSTP1	PBC2	PBC4
TLR4	COL3A1	F2	COX7A2	TLR4
LEP	CP	NOD2	SEC63	LEP
IGF1	AHR	CXCL12	PCLD2	IGF1
NPPA	F2R	CST3	ARG1	NPPA
IL2	HSD11B2	AGT	RINT1	IL2
EDN1	LOXL1	CYP2D6	ILFS3	EDN1
SERPINC1	MIR215	RELA	PBC4	SERPINC1
CXCL8	MIR29C	KDR	CDH17	CXCL8
TP53	MIR30B	ICAM1	CDH16	TP53
AKR1A1	NPC1	GHRL	HPT1	AKR1A1
HP	PLAU	HLA-G	LRP5	HP
VEGFA	PTEN	GSK3B	BMND1	VEGFA
MMP2	STAT1	EDN1	LRP7	MMP2
ACE	THBS1	MAPK14	LR3	ACE
SST	SERPING1	MBL2	OPPG	SST
REN	RGN	IL4	VBCH2	REN
ADIPOQ	MIR942	VWF	OPTA1	ADIPOQ
IFNL3	MIR764	IGF1R	EVR4	IFNL3
TIMP1	SLC17A2	MMP1	PCLD4	TIMP1
IFNG	PEMT	MAPK3	CPT1A	IFNG
SOD2	CHRM3	IL1RN	ALG8	SOD2
IL17A	CYP2R1	MIF	CDG1H	IL17A
ALPP	COL5A2	HGF	PCLD3	ALPP
IFNA1	ADRA1A	F8	NAFLD2	IFNA1
CTNNB1	COMMD1	NOS2	GYS2	CTNNB1
PPARG	CYBA	FGF2	KRT8	PPARG
AGT	CYP27A1	SERPINA1	KRT18	AGT
ABCB4	DHCR7	IFNL3	GLS2	ABCB4
AHSG	A2M	FN1	GA	AHSG
TTR	ANKS6	ALB	MARS1	TTR
CRP	BAMBI	ALDH2	MARS	CRP
ABCB11	SLC13A4	NAT2	MTRNS	ABCB11
NHP2	HDAC2	HSPA5	METRS	NHP2
CST3	IGFBP2	EGF	ILLD	CST3
F3	JUND	F3	CMT2U	F3
GLS	LAMC2	RETN	RNASE2	GLS
GPC3	LGALS1	MMP3	RNS2	GPC3
RBP4	LOX	IGF2	EDN	RBP4
CCN2	ARNT	IGFBP3	PYGL	CCN2
IGFBP3	MIR30C2	TLR3	SERPINA1	IGFBP3
BLVRA	ARRB1	NAMPT	PI	BLVRA
CYP2A6	SMAD3	FOXO3	AAT	CYP2A6
PGPEP1	MIR302C	HLA-DQA1	PHKG2	PGPEP1
MIR122	MIR376C	CYP2E1	GSD9C	MIR122
CYP3A4	NPPA	ADAMTS13	PHKB	CYP3A4
TLR2	PCOLCE	CHI3L1	NAIC	TLR2
RETN	PLOD2	CALCA	PBC5	RETN
SERPINF2	TRPM7	ENG	PRKCSH	SERPINF2
IL4	SLC30A10	RASSF1	G19P1	IL4
CAV1	MIR503	VCAM1	PCLD1	CAV1
DPP4	ACTA2	EPAS1	PFKL	DPP4
COL1A1	SPARC	ITGAV	TRMU	COL1A1
SCT	TGFBR1	DKK1	MTO2	SCT
CD14	TLR4	HP	NAFLD1	CD14
PLIN2	C1QB	ANGPT2	SLC25A6	PLIN2
ADAMTS13	TNFRSF1B	GH1	ANT3	ADAMTS13
ADM	UNC93B1	B2M	PHKA2	ADM
AQP2	TAGLN2	TNFRSF1B	PHK	AQP2
ASGR2	SERPINA6	MMP7	XLG	ASGR2
UGT1A7	SERPINH1	RBP4	PYKL	UGT1A7
SLPI	TMEM67	PIN1	GSD9A	SLPI
MMP7	CD9	AFP		MMP7
TIMP2	SLC22A8	PNPLA3		TIMP2
ATP7B	MIR21	PROC		ATP7B
GAPDH	GSTM1	RUNX3		GAPDH
BGLAP	FAH	SELP		BGLAP
ENG	DNMT1	MIR122		ENG
NAT2	MMP1	PGF		NAT2
CYP1A1	EDN1	CAT		CYP1A1
GHR	ELN	SOCS1		GHR
RMND5B	LBP	IL22		RMND5B
THPO	MIR145	MUC16		THPO
FAH	NOS3	SERPINF1		FAH
NFKB1	SPINT1	ADH1B		NFKB1
F5	FGF19	GCG		F5
APC	CYGB	FNDC5		APC
ASS1	NQO1	NRP1		ASS1
RASSF1	PDIA3	PRL		RASSF1
GCG	PDGFB	AQP1		GCG
MAGEA4	WDR35	AXL		MAGEA4
SQSTM1	PTN	XRCC5		SQSTM1
KNG1	RAD50	BGLAP		KNG1
SLC2A4	EGR1	MMP13		SLC2A4
CFTR	GCLC	ALPL		CFTR
ABCB7	KLKB1	STMN1		ABCB7
MTHFR	MUC2	APLN		MTHFR
CP	RGS2	IGFBP1		CP
CYP1A2	PDGFD	IL7		CYP1A2
CYP2D6	PNPLA3	APOH		CYP2D6
LIPA	AKAP12	ADA		LIPA
UTS2	NR1H4	BMP7		UTS2
EDNRA	MERTK	GPC3		EDNRA
LBP	RNF7	IGFBP2		LBP
INSR	FARSB	AKT2		INSR
G6PC1	CDKN2A	ANGPTL4		G6PC1
BHMT	COL13A1	CLDN1		BHMT
DLAT	CRP	STAT4		DLAT
HULC	CYP2E1	PLA2G2A		HULC
AKT1	AFP	IL37		AKT1
NPY	FBL	FGFR4		NPY
TGFB3	ALDH2	MIR125A		TGFB3
LEPR	FDFT1	CIITA		LEPR
KLKB1	EHBP1L1	IGF2R		KLKB1
MAT1A	SLC17A5	GAS6		MAT1A
MIR181B1	IFNL3	MIR16-1		MIR181B1
HJV	GPT	EEF1A1		HJV
COL14A1	GSTP1	AREG		COL14A1
AGL	HFE	SLC2A4		AGL
CD8A	HLA-DRB1	ADIPOR1		CD8A
ADH4	IFNA13	MIR22		ADH4
AVP	IFNG	AQP2		AVP
CR1	IGF1	ESM1		CR1
VDR	IL10	KRT8		VDR
IFNA2	MIR122	PRLR		IFNA2
CD34	GOLM1	RTN4		CD34
TERC	CCL4	ICOS		TERC
GSTP1	TFAM	THPO		GSTP1
CTH	TNF	MIR199A1		CTH
STAT4	TP53	ANGPTL8		STAT4
JAK2	VWF	REL		JAK2
ADA	GLT8D2	IFITM3		ADA
SERPINA3	CRACR2A	GOLM1		SERPINA3
GSTT1	DDX60L	AXIN2		GSTT1
GHRH	IL17A	MIR106B		GHRH
GBE1	PAEP	UTS2		GBE1
SOCS1	TM6SF2	FST		SOCS1
MPV17	TERT	SERPINB3		MPV17
TINF2	ABCB11	PLIN2		TINF2
HLA-DQB1	ADH1C	ADIPOR2		HLA-DQB1
CXCL12	CST3	IL31		CXCL12
ATP8B1	EGF	SFRP2		ATP8B1
SERPINE1	CXCL8	ORM1		SERPINE1
POLG	STAT3	GFER		POLG
NOP10	TLR2	AVPR1A		NOP10
APTR	CAV1	CLDN7		APTR
MIR199A1	SOCS1	CEL		MIR199A1
NR1H4	RASSF1	SESN2		NR1H4
MALAT1	ADH1B	MIR133A1		MALAT1
CD40LG	RBM45	ITGB6		CD40LG
HOTAIR	HP	SLC10A1		HOTAIR
HLA-DQA1	IGF2	SERPINF2		HLA-DQA1
MEG3	IL18	LTBP1		MEG3
GAS5	RETN	SYVN1		GAS5
DKC1	PTGS2	BTNL2		DKC1
TTC37	CYP3A4	LIPA		TTC37
CTLA4	ACE	GPBAR1		CTLA4
IL12RB2	IL1B	TM6SF2		IL12RB2
TLR9	LCN2	PIAS3		TLR9
PTMA	MBL2	CTH		PTMA
TCF4	MTHFR	UGT1A7		TCF4
MST1	AVP	MIR181B1		MST1
GPR35	HAMP	IL12RB2		GPR35
SKIV2L	ACTB	HTATIP2		SKIV2L
ORMDL3	SLC10A1	MIR194-1		ORMDL3
NFE2L2	SLC25A1	ABHD5		NFE2L2
GSDMB	THPO	ACY1		GSDMB
CD36	ADIPOQ	BLVRA		CD36
NOS3	LOC102724197	DEPDC5		NOS3
VWF	AKR1A1	IBSP		VWF
STAT3	ADAMTS13	MBOAT7		STAT3
LOC110806306	H3P10	TANK		LOC110806306
SP100	CYP2C19	PHKA2		SP100
MMP1	ESR1	CBX7		MMP1
NOD2	MMRN1	PCSK7		NOD2
LEPQTL1	GABPA	NUF2		LEPQTL1
LBR	HMOX1	FAM13A		LBR
RUNX3	IFNA2	MADCAM1		RUNX3
GHRL	CXCL10	ORM2		GHRL
BMP6	CCL4L1	ELK3		BMP6
MMP13	LEP	AFM		MMP13
NOS2	LIPA	MIR625		NOS2
LCN2	MPO	MIR194-2		LCN2
ABCC2	PHKG2	AZIN1		ABCC2
PLAT	PPARG	RASGRF2		PLAT
ENPP2	RSC1A1	TRPM5		ENPP2
MANBA	NOD2	TSBP1		MANBA
POGLUT1	MBOAT7	MIR652		POGLUT1
CD79A	GGTLC1	PGPEP1		CD79A
OGDH	CCL4L2	MIR1291		OGDH
NR1I2	MTCO2P12	MIR920		NR1I2
SEPSECS	CHI3L1	MIR3677		SEPSECS
FGF19	COX8A	MIR571		FGF19
MIR21	ADRB2			MIR21
IL18	CYP1A1			IL18
BTNL2	FN1			BTNL2
CAT	FGF21			CAT
IL1RN	GGT1			IL1RN
PDCD1	GPC3			PDCD1
MMP9	GLS			MMP9
KRT7	HIF1A			KRT7
IL1A	HLA-DQA1			IL1A
TM6SF2	HSPA5			TM6SF2
TLR3	APOE			TLR3
SELP	FAS			SELP
NPPB	IL1RN			NPPB
AGTR1	IL4			AGTR1
HMOX1	MIR221			HMOX1
TSBP1	MDM2			TSBP1
GATA2	MMP9			GATA2
RLBP1	COX2			RLBP1
RBCK1	SERPINE1			RBCK1
AGK	PCNA			AGK
FANCI	PON1			FANCI
EDAR	GGTLC5P			EDAR
INSL6	SOD2			INSL6
LOC100505549	TGFA			LOC100505549
LOC102723566	TIMP1			LOC102723566
PSC	GGTLC3			PSC
IGF2	GGT2			IGF2
KRT19	GGTLC4P			KRT19
HLA-B	VDR			HLA-B
SLC4A2	VIPR1			SLC4A2
SOD1	CASP1			SOD1
TGM1	PROM1			TGM1
MIR155	TMED7-TICAM2			MIR155
IGFBP1	ZNF267			IGFBP1
ESR1	ZNRD2			ESR1
NUP210	DCTN6			NUP210
CYP7A1	UTS2			CYP7A1
TYMP	LOC110806263			TYMP
APOE	H3P23			APOE
EGF	CLTC			EGF
ALDH9A1	CYBB			ALDH9A1
SPP1	CYP2D6			SPP1
NFKBIA	CBLL2			NFKBIA
PDHX	DNMT3B			PDHX
EPCAM	AGTR1			EPCAM
SCTR	EDNRA			SCTR
HLA-C	EDNRB			HLA-C
MBL2	FUT1			MBL2
GAST	GCG			GAST
GC	MSTN			GC
APOA1	GEM			APOA1
ABCC3	GFER			ABCC3
FOXP3	GHR			FOXP3
FGF2	CD274			FGF2
SLC40A1	GSTT1			SLC40A1
PDGFRA	APC			PDGFRA
CDKN2A	APOB			CDKN2A
SLC51A	IFI27			SLC51A
NAMPT	TICAM2			NAMPT
SLCO1B1	IL2			SLCO1B1
ENO1	AQP1			ENO1
APOH	AQP2			APOH
DNMT1	KDR			DNMT1
SIRT1	KIR3DL1			SIRT1
DMBT1	KRT19			DMBT1
MBOAT7	MIR146A			MBOAT7
SELE	MIR155			SELE
ICAM1	MIR223			ICAM1
ABHD5	MIR224			ABHD5
MIR212	MMP3			MIR212
DLD	MMP7			DLD
PML	MMP8			PML
HAMP	MMP13			HAMP
HLA-DPB1	MST1			HLA-DPB1
SHBG	NGF			SHBG
GZMB	PRKN			GZMB
BIRC5	TMED7			BIRC5
CA2	PIK3CA			CA2
ETS1	PIK3CB			ETS1
ITGAL	PIK3CD			ITGAL
DBT	PIK3CG			DBT
TFR2	PSMD9			TFR2
GABRG2	BCHE			GABRG2
MIR181A1	RARRES2			MIR181A1
CCND1	OPN1SW			CCND1
CXCR4	SHBG			CXCR4
CDH1	SLC4A1			CDH1
IRF7	BMP7			IRF7
PTPN22	SMN1			PTPN22
NR1I3	SMN2			NR1I3
CD58	SPINK1			CD58
CENPB	SST			CENPB
MIR17	ADAM17			MIR17
MIR506	TERC			MIR506
CD4	THBD			CD4
ABCA1	TIMP2			ABCA1
AIRE	TLR3			AIRE
CCR6	TRIO			CCR6
PRTN3	VIP			PRTN3
VCAM1	MUL1			VCAM1
TNFRSF1A	HAVCR2			TNFRSF1A
XRCC1	TNFSF10			XRCC1
TGFB2	PCSK7			TGFB2
PRL	CD44			PRL
CCL11	ZGLP1			CCL11
MIR483	LINC01672			MIR483
MMP3	KLRC4-KLRK1			MMP3
PKHD1	NAMPT			PKHD1
PRKCB	SPRY2			PRKCB
HSPD1	CDKN1A			HSPD1
CTSZ	TP53COR1			CTSZ
ADIPOR1	KLF2			ADIPOR1
ADIPOR2	YAP1			ADIPOR2
MET	CEACAM5			MET
IGF2R	KHDRBS1			IGF2R
THBD	TNFSF13B			THBD
HIF1A	LYVE1			HIF1A
LGALS3	AZIN2			LGALS3
ESD	CKS2			ESD
KDR	CLU			KDR
PLAUR	MTFMT			PLAUR
GPBAR1	SLCO6A1			GPBAR1
GFER	CPE			GFER
RSF1	CR1			RSF1
PLAU	CSF3			PLAU
PON1	CYP2B6			PON1
IGFBP2	DBP			IGFBP2
MLN	DCN			MLN
NRAS	DDX5			NRAS
TNFRSF11A	DDX53			TNFRSF11A
TRAF3IP2	BMPER			TRAF3IP2
CD226	DLAT			CD226
FCN1	DNMT3A			FCN1
LRRC32	ATN1			LRRC32
CCL26	E2F1			CCL26
CCL24	EGFR			CCL24
NELFCD	ENG			NELFCD
SPATA31A3	EP300			SPATA31A3
MIR223	EPHB2			MIR223
MIR150	AKT1			MIR150
MIR139	EXTL3			MIR139
MIR451A	F8			MIR451A
MIR299	FCGR3A			MIR299
CCL2	FCGR3B			CCL2
MIR652	FGFR4			MIR652
MPO	KLRK1			MPO
YAP1	DKK1			YAP1
MAPK14	SYNM			MAPK14
AZIN1	DDAH1			AZIN1
GH1	SMUG1			GH1
DGUOK	NUP62			DGUOK
PTX3	IL27			PTX3
STAT1	MTOR			STAT1
XDH	ALPP			XDH
MDM2	GCA			MDM2
IFNAR1	GAPDH			IFNAR1
CXCL10	COPD			CXCL10
GOLM1	GH1			GOLM1
TMEM67	NAAA			TMEM67
HLA-DRB5	GNMT			HLA-DRB5
ICOSLG	HPGDS			ICOSLG
MIR191	GLO1			MIR191
TGIF1	GLP1R			TGIF1
HSD17B13	GLUL			HSD17B13
PHKG2	UTS2R			PHKG2
IFNAR2	BTBD8			IFNAR2
GLUD1	GPX1			GLUD1
MTAP	GRB2			MTAP
HLA-DPA1	PYCARD			HLA-DPA1
TNFRSF11B	CXCL1			TNFRSF11B
FAP	GTF2H1			FAP
MIR20A	HNF4A			MIR20A
SLC10A1	PRMT1			SLC10A1
IDE	APOA1			IDE
IL7R	HTR2A			IL7R
IKZF3	TNC			IKZF3
SLC25A13	GADL1			SLC25A13
AQP1	HSD17B13			AQP1
GLO1	IFNAR1			GLO1
ACP1	ARSH			ACP1
IGF1R	IGF2R			IGF1R
RARRES2	IGFBP3			RARRES2
TNFAIP3	IL2RA			TNFAIP3
HLA-A	IRF3			HLA-A
MUC16	JAK2			MUC16
ACVRL1	GSTK1			ACVRL1
CD80	SMIM1			CD80
VIP	LAIR1			VIP
AREG	LGALS3			AREG
SMAD3	MIRLET7C			SMAD3
TAP2	MIR106B			TAP2
PROS1	MIR125A			PROS1
FOXO3	MIR148A			FOXO3
VIM	MIR17			VIM
TNFSF11	MIR182			TNFSF11
KEAP1	MIR196A2			KEAP1
H2AC18	MIR199A1			H2AC18
MIR133B	MIR199A2			MIR133B
MIR326	MIR203A			MIR326
MIRLET7B	MIR22			MIRLET7B
MIR324	MIR222			MIR324
MIR197	MIR27A			MIR197
MIR346	MIR29A			MIR346
MIR328	MIR34A			MIR328
MIR296	STS			MIR296
MIR30D	MET			MIR30D
MIR519D	MGMT			MIR519D
MIR361	CXCL9			MIR361
MIR494	NR3C2			MIR494
ENSG00000266919	MIR338			ENSG00000266919
IL1R1	MYC			IL1R1
PCNA	NAGLU			PCNA
TGFA	SLC11A2			TGFA
C4A	OSM			C4A
CLEC16A	OTC			CLEC16A
ADPRH	NOX4			ADPRH
IL12A-AS1	IL22			IL12A-AS1
TFRC	FOXP3			TFRC
CHI3L1	SOST			CHI3L1
MTTP	DCTN4			MTTP
SLC6A4	GP6			SLC6A4
FLT1	TLR7			FLT1
B2M	ISYNA1			B2M
MIR125A	NBAS			MIR125A
MIF	GHRL			MIF
ADRB2	ARID4B			ADRB2
NGF	PECAM1			NGF
RTN4	SERPINF1			RTN4
HSPA5	PGF			HSPA5
FGA	PLA2G2A			FGA
CCL20	UGT1A7			CCL20
NPPC	AVPR2			NPPC
HLA-DRA	PROX1			HLA-DRA
HLA-DQA2	CHPT1			HLA-DQA2
HLA-DRB6	SLC12A9			HLA-DRB6
HCG23	AKR1B10			HCG23
TSBP1-AS1	BAGE			TSBP1-AS1
GSK3B	PTH			GSK3B
GLUL	PTX3			GLUL
PHGDH	RAC1			PHGDH
RPS6KA4	BCL2			RPS6KA4
ELMO1	BCR			ELMO1
CXCR5	HCC			CXCR5
NAB1	SCN7A			NAB1
PLCL2	CCL5			PLCL2
FBXL20	CXCL11			FBXL20
TIMMDC1	SELP			TIMMDC1
ZPBP2	SELENOP			ZPBP2
CCR5	SFRP2			CCR5
CBS	XPO4			CBS
PROC	BLVRA			PROC
SERPINA6	SOX9			SERPINA6
NAGLU	TALDO1			NAGLU
PF4	TAP1			PF4
MGAT5	TFPI			MGAT5
SMAD4	TFR2			SMAD4
CCK	TFRC			CCK
BCHE	TNFAIP3			BCHE
FAS	POTEF			FAS
PGF	XRCC1			PGF
HBB	XRCC5			HBB
GDF2	CXCR4			GDF2
AVPR1A	ADIPOR2			AVPR1A
PCSK7	EHMT1			PCSK7
ARG1	DHDDS			ARG1
NR0B2	AXIN1			NR0B2
FAM13A	MINDY4			FAM13A
PDGFB	CAVIN2			PDGFB
NPHP3	SYVN1			NPHP3
ITGAM	CAT			ITGAM
NRP1	AOC3			NRP1
KLK3	RUNX3			KLK3
CTSB	PDE5A			CTSB
ECE1	BECN1			ECE1
CLDN1	NR1I2			CLDN1
PIN1	SQSTM1			PIN1
IL22	SOCS3			IL22
MFAP4	DCLK1			MFAP4
MIR222	XPR1			MIR222
MAPK1	PPIG			MAPK1
CEL	KL			CEL
CALCOCO2	MUC16			CALCOCO2
RHD	CD34			RHD
RHCE	GDF15			RHCE
MATN2	DEPDC5			MATN2
ABO	RAPGEF5			ABO
AOC1	KEAP1			AOC1
IBSP	RNA28SN5			IBSP
BCL2	TANK			BCL2
CCL5	HOTAIR			CCL5
PSMB8	MIR744			PSMB8
DDX6	MIR873			DDX6
IRF8	MIR943			IRF8
GRB7	SYCE1L			GRB7
TAB1	MIR1247			TAB1
RAD51B	MIR1304			RAD51B
TNFAIP2	FTX			TNFAIP2
DENND1B	HOTTIP			DENND1B
TMC4	MIR3677			TMC4
CAPSL	MIR3648-1			CAPSL
ARL14	MIR3667			ARL14
LINC01100	SNHG18			LINC01100
RPL24P5	GAS5-AS1			RPL24P5
RPL6P8	CCAT1			RPL6P8
RRM2B	MINCR			RRM2B
ACY1	MICA			ACY1
TSPO	ABCB6			TSPO
OTC	ERVW-4			OTC
FNDC5	LINC-ROR			FNDC5
WWTR1	CDH11			WWTR1
RB1	ENAM			RB1
TAGLN	IFNL4			TAGLN
AXIN2	CDH13			AXIN2
MIR571	FAM13A			MIR571
EGFR	CDK5			EGFR
IFNL4	EIF1			IFNL4
IL12B	CALCOCO2			IL12B
HLA-DQB2	SPRY1			HLA-DQB2
PTGS2	DENND4A			PTGS2
ALPL	CDK2AP2			ALPL
IL6R	CDKN1B			IL6R
GNMT	MARCHF6			GNMT
KL	ADAR			KL
HSPA1A	CDKN2B			HSPA1A
MSTN	CDKN3			MSTN
EBI3	CDO1			EBI3
FGFR4	ADARB1			FGFR4
PDE4A	PIAS3			PDE4A
MIR625	IFITM3			MIR625
MIR920	GPNMB			MIR920
COL3A1	FST			COL3A1
SERPINB3	VAT1			SERPINB3
AXIN1	CEBPA			AXIN1
PHKA2	CIB1			PHKA2
HMGB1	NPC2			HMGB1
TJP2	IGF2BP2			TJP2
ELANE	LARP1BP2			ELANE
PDE5A	RNU6-392P			PDE5A
CDK4	CXCR6			CDK4
CDKN2B	OGA			CDKN2B
IL2RA	CEACAM3			IL2RA
SYVN1	PPP1R13L			SYVN1
MARCKS	CCL27			MARCKS
MGAT3	CEACAM7			MGAT3
AFM	CEACAM8			AFM
ENHO	SUB1			ENHO
MIR106B	RALBP1			MIR106B
FOS	KCNQ1OT1			FOS
ELN	COPS5			ELN
SERPINB4	SLC27A5			SERPINB4
MPI	ADRM1			MPI
ALPI	ESM1			ALPI
TRPM5	RPP14			TRPM5
MYC	ZWINT			MYC
IL13	WIF1			IL13
F7	AKAP13			F7
SOCS3	CAVIN3			SOCS3
PITRM1	IL17F			PITRM1
PDGFRB	NLRP3			PDGFRB
SULT2A1	CISH			SULT2A1
TNFSF10	H3P8			TNFSF10
MTR	NOSTRIN			MTR
ADRB3	CTHRC1			ADRB3
NAT8	CKS1B			NAT8
FN1	CLNK			FN1
LGALS3BP	DCD			LGALS3BP
RTEL1	GRDX			RTEL1
RELA	SPPL3			RELA
CDKN1A	CMD1B			CDKN1A
ABCC4	RXFP2			ABCC4
RUNX1	CCR5			RUNX1
GBA	ABCC2			GBA
RBPJ	OSCP1			RBPJ
CC2D2A	ADH5			CC2D2A
RPGRIP1L	AADAC			RPGRIP1L
JAG1	COMP			JAG1
SMPD1	KLF6			SMPD1
TFAM	CPB1			TFAM
NOS1	CLDN3			NOS1
BAX	CPT1A			BAX
ALDOB	VPS37A			ALDOB
SLC30A10	CKS1BP7			SLC30A10
IL21R	CRH			IL21R
CNR2	HT			CNR2
SMAD7	CSF1			SMAD7
UTP4	OR2AG1			UTP4
CSF1R	CSN3			CSF1R
PLCG1	CSTB			PLCG1
HMOX2	TMC4			HMOX2
CSTB	CTAG1B			CSTB
CYP4F2	CTLA4			CYP4F2
TRRAP	RNF187			TRRAP
CSTA	PLB1			CSTA
PPBP	CTSL			PPBP
IL31	CX3CR1			IL31
ANGPTL8	CYP2A6			ANGPTL8
MIR1291	ADRB3			MIR1291
SLC10A2	CYP3A7			SLC10A2
POLG2	CYP4A11			POLG2
ANGPT1	CYP17A1			ANGPT1
ANGPT2	CYP19A1			ANGPT2
TNFRSF1B	CYP27B1			TNFRSF1B
MKI67	DGKB			MKI67
CALR	DCC			CALR
TKT	DECR1			TKT
MIR146A	AAVS1			MIR146A
TGFBR1	DGUOK			TGFBR1
SMAD2	AFM			SMAD2
BMP7	AGA			BMP7
MGMT	DMBT1			MGMT
TLR7	DMRT1			TLR7
LOX	DNASE1			LOX
GJB1	DPP4			GJB1
CLDN7	AGRP			CLDN7
LOXL2	SLC26A3			LOXL2
DRD2	JAG1			DRD2
FASLG	TYMP			FASLG
F8	EIF2S1			F8
NPM1	EIF2S3			NPM1
APOB	ELAVL2			APOB
ACTC1	ENO1			ACTC1
EPO	EPAS1			EPO
EIF4E	ERBB2			EIF4E
C1R	ETV3			C1R
SCNN1A	ABCD1			SCNN1A
C1S	FABP4			C1S
PSMB9	FAP			PSMB9
UBE2D3	FOLH1B			UBE2D3
KMT2A	FBN2			KMT2A
VAMP1	MARCHF8			VAMP1
BRD2	FCN1			BRD2
FUT8	FCN2			FUT8
CHD4	FDX1			CHD4
LPAR2	FHIT			LPAR2
FOXF1	FHL2			FOXF1
TAF4B	VASH1			TAF4B
SLC39A8	MLXIP			SLC39A8
ZFP36L1	ALDOB			ZFP36L1
NTF3	SIRT2			NTF3
TREH	PAXIP1			TREH
CISD2	NT5C2			CISD2
HLA-DMB	FOXC2			HLA-DMB
HLA-DMA	NCOA6			HLA-DMA
LPAR5	SETD1B			LPAR5
LTBR	FOXO3			LTBR
VPS11	KIF1B			VPS11
VTI1B	MCF2L2			VTI1B
ATP13A1	TBC1D9			ATP13A1
EMG1	SULF1			EMG1
HLA-DOA	NUP210			HLA-DOA
HLA-DOB	FMOD			HLA-DOB
PHB2	SIRT3			PHB2
MAGI1	SIRT1			MAGI1
NCAPD2	ANGPTL2			NCAPD2
NUBP1	FOLH1			NUBP1
BDH2	CABIN1			BDH2
GMIP	SRRM2			GMIP
GATAD2A	GSPT2			GATAD2A
FAF2	ALOX5			FAF2
PDE7B	CTAG1A			PDE7B
RPS25	ALPI			RPS25
UGT3A1	NR5A2			UGT3A1
PGAP3	GAST			PGAP3
IGSF11	BCL6B			IGSF11
LAG3	GALT			LAG3
CASC3	HSPA12A			CASC3
FAM83D	ASPM			FAM83D
GSDMA	WWTR1			GSDMA
H2AX	SH2B1			H2AX
LHX9	CHMP2B			LHX9
LPCAT3	ATRNL1			LPCAT3
NOP2	CNTNAP2			NOP2
PHLDB1	PTPN22			PHLDB1
SERBP1	GCDH			SERBP1
TAPBPL	GCK			TAPBPL
UPK2	GDF2			UPK2
WIPF2	ADGRF1			WIPF2
ZNF384	GIP			ZNF384
CILP2	USP21			CILP2
PBX4	NOX1			PBX4
PPP1R16B	FOXP1			PPP1R16B
POPDC2	DKK3			POPDC2
SPSB2	GLB1			SPSB2
ACRBP	PDLIM3			ACRBP
BCL9L	RBMS3			BCL9L
PLEKHG6	GLI1			PLEKHG6
SUGP1	GLI2			SUGP1
SPATS2L	HTRA2			SPATS2L
SPEF2	GNB3			SPEF2
TNP2	GNRH1			TNP2
TMEM39A	ABO			TMEM39A
SLC9B1	NEAT1			SLC9B1
RMI2	ANGPT1			RMI2
WHRN	CAVIN1			WHRN
ZNF697	ANGPT2			ZNF697
LMBRD2	CTBP1-AS			LMBRD2
ATP5MG	LAMTOR2			ATP5MG
EXOC3L4	GRIN2A			EXOC3L4
LENG1	GRIN2B			LENG1
PRM3	MYLIP			PRM3
C1orf53	CXCL2			C1orf53
CFAP91	GSK3B			CFAP91
C3orf80	GSN			C3orf80
CENATAC	GSTA1			CENATAC
SCARNA12	GSTM2			SCARNA12
ADAMTS9-AS2	TRPM5			ADAMTS9-AS2
CCDC196	ICOS			CCDC196
CYP21A1P	RMC1			CYP21A1P
C1RL-AS1	NENF			C1RL-AS1
CD27-AS1	SLC40A1			CD27-AS1
TEX48	ANXA2			TEX48
HLA-DQB1-AS1	HABP2			HLA-DQB1-AS1
HLA-DQB3	HARS1			HLA-DQB3
LOC100506406	HDAC1			LOC100506406
LINC02670	HDLBP			LINC02670
PPIAP6	HEXB			PPIAP6
ENSG00000259242	CFHR1			ENSG00000259242
ENSG00000256967	ANXA5			ENSG00000256967
ENSG00000259444	HGFAC			ENSG00000259444
KRT8P34	SOCS7			KRT8P34
MTCO3P1	HIC1			MTCO3P1
LINC02290	UBE2K			LINC02290
RNU6-959P	HK3			RNU6-959P
RN7SL688P	HLA-A			RN7SL688P
LOC102725019	HLA-C			LOC102725019
ENSG00000212228	HLA-DMA			ENSG00000212228
ENSG00000255966	HLA-DPB1			ENSG00000255966
ENSG00000248969	HLA-DQB1			ENSG00000248969
LINC02663	HLA-DRB3			LINC02663
LINC02040	HMBS			LINC02040
RNU7-130P	HMGB3			RNU7-130P
TIMMDC1-DT	HMGCS2			TIMMDC1-DT
ENSG00000285163	AOX1			ENSG00000285163
ENSG00000269667	HOXA10			ENSG00000269667
ENSG00000247853	HPD			ENSG00000247853
ENSG00000219410	HPX			ENSG00000219410
ENSG00000285040	APEX1			ENSG00000285040
lnc-ARL14-2	HSF4			lnc-ARL14-2
HSALNG0021150	BIRC3			HSALNG0021150
lnc-HLA-DQB1-1	HSPA4			lnc-HLA-DQB1-1
lnc-HLA-DQB1-2	HSPA8			lnc-HLA-DQB1-2
lnc-HLA-DRA-3	HSPA9			lnc-HLA-DRA-3
lnc-MBOAT7-2	BIRC5			lnc-MBOAT7-2
lnc-SCNN1A-2	HSPG2			lnc-SCNN1A-2
HSALNG0041149	NDST1			HSALNG0041149
HSALNG0087578	HTR7			HSALNG0087578
lnc-TMEM268-4	IAPP			lnc-TMEM268-4
lnc-ZPBP2-6	ICAM1			lnc-ZPBP2-6
NONHSAG001753.2	ABCB5			NONHSAG001753.2
RF00026-594	NANOS1			RF00026-594
LOC105374724	NANOS3			LOC105374724
HSALNG0021123-001	IFNAR2			HSALNG0021123-001
HSALNG0028322	MACC1			HSALNG0028322
HSALNG0073924	IGF1R			HSALNG0073924
lnc-TNPO3-9	APOH			lnc-TNPO3-9
HSALNG0087584	JCHAIN			HSALNG0087584
HSALNG0109575	APRT			HSALNG0109575
HSALNG0109576	IL1A			HSALNG0109576
HSALNG0103960	IL1R1			HSALNG0103960
HSALNG0036091	CXCR1			HSALNG0036091
HSALNG0049436	IL9			HSALNG0049436
HSALNG0061263	IL10RA			HSALNG0061263
piR-60146-129	TNFRSF9			piR-60146-129
piR-61240-151	IDO1			piR-61240-151
HSALNG0087581	INS			HSALNG0087581
HSALNG0102088	INSRR			HSALNG0102088
lnc-IL12A-2	IRF1			lnc-IL12A-2
MK280144-020	IRF5			MK280144-020
RF00017-1454	IRF7			RF00017-1454
HSALNG0009463	IRS1			HSALNG0009463
piR-32325-169	ISG20			piR-32325-169
RF00017-958	AR			RF00017-958
LOC112268246	ITGA2B			LOC112268246
HSALNG0030212	ITGAM			HSALNG0030212
HSALNG0049401	ITGB1			HSALNG0049401
ENSG00000275106	ITK			ENSG00000275106
lnc-IFT80-3	ITPA			lnc-IFT80-3
lnc-IFT80-5	ZNF699			lnc-IFT80-5
lnc-CD80-1	ENHO			lnc-CD80-1
HSALNG0088841	KCNJ5			HSALNG0088841
HSALNG0030208	KIR2DS4			HSALNG0030208
HSALNG0127481	KNG1			HSALNG0127481
piR-39858-549	KIF11			piR-39858-549
piR-40514	SERPINA13P			piR-40514
piR-44610-006	LAG3			piR-44610-006
piR-58308-026	GUCY2EP			piR-58308-026
piR-33614-202	LALBA			piR-33614-202
CALCA	STMN1			CALCA
OXA1L	LDLR			OXA1L
TGFBR2	LIF			TGFBR2
CNR1	LIG4			CNR1
CASP8	LMNB1			CASP8
IL2RB	LTA			IL2RB
HABP2	CYP4F3			HABP2
PLG	MIR101-1			PLG
CDKN1B	MIR126			CDKN1B
S100B	MIR130B			S100B
DKK1	MIR139			DKK1
IFNGR1	MIR141			IFNGR1
CASP3	MIR142			CASP3
OAS1	MIR150			OAS1
CYP27A1	MIR18A			CYP27A1
SLC11A2	MIR192			SLC11A2
CTSG	MIR195			CTSG
ACKR2	MIR196A1			ACKR2
CHIT1	MIR199B			CHIT1
SLC2A1	MIR20A			SLC2A1
CASR	MIR210			CASR
ODC1	MIR214			ODC1
PGM1	MIR219A1			PGM1
PGD	MIR23B			PGD
CXADR	MIR24-1			CXADR
HBG2	MIR30A			HBG2
RASGRF2	MIR96			RASGRF2
CSN1S1	EPCAM			CSN1S1
ILK	MIR17HG			ILK
NR1H2	MARCKS			NR1H2
ABCB1	SMAD1			ABCB1
DES	SMAD4			DES
PPARA	ARRB2			PPARA
CXCL9	MAS1			CXCL9
LCAT	MAT1A			LCAT
TNFRSF6B	MAT2A			TNFRSF6B
CCL4	MATN2			CCL4
NOTCH1	MCAM			NOTCH1
PYGL	MCC			PYGL
BMP2	MCM2			BMP2
GPC1	MEF2A			GPC1
HSD3B7	MFAP1			HSD3B7
CAVIN1	MFGE8			CAVIN1
PTPRC	MIF			PTPRC
CHGA	ATXN3			CHGA
NPC2	MLN			NPC2
TRMU	ACHE			TRMU
EPRS1	MMP14			EPRS1
APOBEC3G	MPV17			APOBEC3G
LOC110806263	MIR331			LOC110806263
IGF2BP2	MSH2			IGF2BP2
IL7	MSMB			IL7
NLRP3	MSX2			NLRP3
EDN3	MTAP			EDN3
PDP1	MTTP			PDP1
MAOA	MTR			MAOA
OPRM1	SERPINC1			OPRM1
IKZF1	ATD			IKZF1
NCAM1	NCAM1			NCAM1
ABCG5	ATHS			ABCG5
ABCG8	ATIC			ABCG8
FBL	NELL1			FBL
BPI	NFATC1			BPI
IMMT	NFE2			IMMT
STMN2	NFKBIA			STMN2
NCR1	NGFR			NCR1
SLC51B	NM			SLC51B
LPA	NME1			LPA
GDF15	NOS1			GDF15
APLN	NOS2			APLN
MUC1	NPY			MUC1
KLF6	NOTCH3			KLF6
SELENOP	NOTCH4			SELENOP
PDGFA	CCN3			PDGFA
F2RL2	NPM1			F2RL2
CLU	NPPB			CLU
POSTN	NT5E			POSTN
CSF3	NUP98			CSF3
FBLN2	OAS1			FBLN2
GSR	MIR423			GSR
SOST	OATP1			SOST
DEPDC5	TNFRSF11B			DEPDC5
MMP14	OPRD1			MMP14
FUCA1	MBL3P			FUCA1
MX1	PC			MX1
CD163	DERL2			CD163
LTA	GMNN			LTA
PRLR	ADIPOR1			PRLR
HNF4A	ANGPTL4			HNF4A
MME	JPT1			MME
MAPK3	MARCHF2			MAPK3
IRF3	PDCD1			IRF3
ICOS	THEM6			ICOS
TTF2	PLA1A			TTF2
CXCL16	TRPV2			CXCL16
RPS27A	PDE4A			RPS27A
VTN	EVL			VTN
FECH	PDE1B			FECH
UROD	PDGFRA			UROD
CCR2	AZIN1			CCR2
IL5	PDK1			IL5
CXCR3	SF3B6			CXCR3
MIR34A	ENPP2			MIR34A
AXL	DNAJB11			AXL
NGFR	CD244			NGFR
TAT	ATP8B1			TAT
SFRP1	ABCB1			SFRP1
CETP	PHB			CETP
IRF1	PHEX			IRF1
ENOPH1	PIGR			ENOPH1
CYP2C9	PIN1			CYP2C9
TNFRSF13B	PLA2G1B			TNFRSF13B
CD27	PLA2G4A			CD27
NPC1L1	IL17D			NPC1L1
SLCO1B3	PLG			SLCO1B3
MAOB	PLXNA2			MAOB
TFEB	PRRX1			TFEB
NHLRC1	TLR9			NHLRC1
MADCAM1	NANS			MADCAM1
HEPH	POMC			HEPH
NCR3	PINX1			NCR3
MT-ATP6	ATG16L1			MT-ATP6
TALDO1P1	PIWIL2			TALDO1P1
MTOR	PPP2CA			MTOR
ANXA2	NAT10			ANXA2
NQO1	STEAP3			NQO1
CD81	NUDT15			CD81
FGF21	HES6			FGF21
CCL8	UBE2Q1			CCL8
MICA	PRKAA1			MICA
COG6	PRKAA2			COG6
TXN	PRKAB1			TXN
SERPINF1	TRMU			SERPINF1
BSG	TENM3			BSG
MDK	ALLC			MDK
LTBP1	PAG1			LTBP1
RELN	MAPK1			RELN
ESM1	MAPK8			ESM1
PNOC	MYDGF			PNOC
MIR148A	PRL			MIR148A
FST	PRLR			FST
CD274	PROC			CD274
WT1	PROS1			WT1
MMP8	AZGP1			MMP8
HSP90B1	CCL28			HSP90B1
TIMP3	KLK10			TIMP3
AOC3	AZU1			AOC3
HPSE	PSG2			HPSE
HK3	PNO1			HK3
NAGK	TWSG1			NAGK
ZNF267	PSMC5			ZNF267
KIR2DL2	PDSS2			KIR2DL2
ACE2	RTN4			ACE2
COL1A2	PSMD10			COL1A2
PDGFC	PTBP1			PDGFC
FGF7	PTGDS			FGF7
ARG2	AICDA			ARG2
HNF1A	MIR499A			HNF1A
CA7	MAVS			CA7
SERPINA7	SEMA6A			SERPINA7
WNT3A	KLHL1			WNT3A
TP73	CIP2A			TP73
PYY	QSOX1			PYY
SERPINB2	ZNF410			SERPINB2
SFRP2	CXCL16			SFRP2
TMSB4X	SCAF1			TMSB4X
RBM39	RAB27A			RBM39
YBX1	IL21			YBX1
HLA-S	RARB			HLA-S
EEF1A1	RASGRF2			EEF1A1
MAPK8	RB1			MAPK8
CYP2C19	GER			CYP2C19
BCL2L1	RBP1			BCL2L1
F2R	RBP4			F2R
F9	RELA			F9
GOT1	BCL3			GOT1
SERPINH1	RNH1			SERPINH1
CSF1	RNU1-4			CSF1
S100A4	RPS27A			S100A4
NOX4	RRM2			NOX4
SGCB	BDNF			SGCB
IL33	S100A9			IL33
RGN	SAA1			RGN
CCL27	SAA2			CCL27
H19	CFB			H19
MIR145	TSPAN31			MIR145
UGT1A	SERPINB3			UGT1A
MERTK	CCL14			MERTK
SPHK1	CXCL5			SPHK1
AGER	SDC1			AGER
KIR3DL1	CXCL12			KIR3DL1
SUN2	SH2D4A			SUN2
SP140	PRDM1			SP140
SUCLA2	GOLPH3			SUCLA2
SUCLG1	VSIR			SUCLG1
MYO5B	SFRP1			MYO5B
DARS2	SFRP5			DARS2
AARS1	SRSF3			AARS1
TWNK	SRSF5			TWNK
GUSB	HHIP			GUSB
DCN	GORASP1			DCN
EZR	SMURF2			EZR
RORC	ST6GAL1			RORC
MFGE8	BMP1			MFGE8
CPOX	SKP2			CPOX
IL3	WNK1			IL3
S100A9	SLC2A4			S100A9
UTS2R	FRTS1			UTS2R
ITLN1	SLC6A3			ITLN1
KIR2DL3	SFTPA1			KIR2DL3
KIR2DS4	SLC11A1			KIR2DS4
MIR196A2	SLPI			MIR196A2
SSTR2	SMARCA1			SSTR2
HSD11B2	SMARCA2			HSD11B2
PSMD10	SMARCA4			PSMD10
IL27	SIGLEC1			IL27
MIR132	SNCA			MIR132
CIITA	SNCG			CIITA
ITGA2B	MIR545			ITGA2B
NR3C2	SOD1			NR3C2
LMNB1	SOX1			LMNB1
BTD	BPI			BTD
CDH13	SPTBN1			CDH13
PROX1	SRC			PROX1
FGFR2	SRY			FGFR2
PTEN	SSTR2			PTEN
RARB	ST14			RARB
SPARC	STAT4			SPARC
ABCC1	BSG			ABCC1
ACTA2	SYK			ACTA2
C3	SYT1			C3
CX3CR1	KLF9			CX3CR1
NPHP1	TALDO1P1			NPHP1
TLL1	TAP2			TLL1
CXCL11	TAT			CXCL11
LYVE1	TAZ			LYVE1
RBP1	MSMP			RBP1
IL23A	HNF1A			IL23A
CYGB	MIR571			CYGB
MIR29B1	TDGF1			MIR29B1
PIK3CA	TDGF1P3			PIK3CA
CBL	TEK			CBL
GALT	TEP1			GALT
AGPAT2	TF			AGPAT2
AKR1D1	TGFBI			AKR1D1
PARN	TGM2			PARN
SLC7A7	THBS4			SLC7A7
AMACR	THY1			AMACR
DLL4	KLF10			DLL4
CYP7B1	TIMP3			CYP7B1
FCGR2A	TLR5			FCGR2A
ITCH	TM7SF2			ITCH
NGLY1	TNFRSF1A			NGLY1
PIGA	TP73			PIGA
PEX1	TPMT			PEX1
ATP6AP2	TPO			ATP6AP2
AP1B1	HSP90B1			AP1B1
BCS1L	TRAF6			BCS1L
TET2	TRH			TET2
SFTPC	MIR652			SFTPC
SCARB2	TSC1			SCARB2
ASXL1	TSC2			ASXL1
ATP6AP1	TTR			ATP6AP1
BSCL2	KRT8P3			BSCL2
PDGFRL	HULC			PDGFRL
TREX1	CCR2			TREX1
ALMS1	TYR			ALMS1
INPP5E	UCP2			INPP5E
MUC5B	UMOD			MUC5B
SRSF2	VPS51			SRSF2
SFTPA2	UQCRFS1			SFTPA2
WRAP53	USF2			WRAP53
DOCK6	VCAM1			DOCK6
ARHGAP31	VEGFC			ARHGAP31
KIF3B	TRPV1			KIF3B
COG4	WNT2			COG4
AP1S1	YWHAZ			AP1S1
DCDC2	ZKSCAN1			DCDC2
GLRX5	CA9			GLRX5
TRMT5	HAR1B			TRMT5
EOGT	MIR454			EOGT
IFT43	ZNF148			IFT43
MARS1	DDR1			MARS1
USB1	MANF			USB1
CCDC115	ST8SIA4			CCDC115
CTC1	FSD1			CTC1
RAF1	MMEL1			RAF1
TYK2	BIRC7			TYK2
COMT	TNFAIP8L2			COMT
EPHB2	CYBRD1			EPHB2
HK1	DENND2D			HK1
ITGB1	NR4A3			ITGB1
RARA	ASRGL1			RARA
EPAS1	CPEB4			EPAS1
JUN	WNT10A			JUN
LPIN1	ADAM12			LPIN1
GFAP	PDCD1LG2			GFAP
TLR5	COL18A1			TLR5
ADAR	CALR			ADAR
ITPA	SHARPIN			ITPA
MMP11	AXIN2			MMP11
IL23R	ARHGAP24			IL23R
GAS6	NUF2			GAS6
TNFSF13B	BCL2L12			TNFSF13B
CXCL1	CASP3			CXCL1
IL9	FSD1L			IL9
SELL	IMMP2L			SELL
CD63	PLA2G6			CD63
NCAN	TMPRSS13			NCAN
TLN1	MAGT1			TLN1
IL11	NR0B2			IL11
LGALS9	SARNP			LGALS9
CD5L	MAK16			CD5L
SERPINA12	CASR			SERPINA12
HLA-DRB3	SMARCA5			HLA-DRB3
KIR3DS1	TRIM63			KIR3DS1
MIR27A	GPT2			MIR27A
MIR200C	FOXD2-AS1			MIR200C
MIR219A1	DGKE			MIR219A1
MIR378A	NUMB			MIR378A
SERAC1	GPAA1			SERAC1
GGT2	RIPK1			GGT2
SPINK1	TNFRSF6B			SPINK1
EZH2	IQGAP1			EZH2
NTRK1	NRP2			NTRK1
AVPR2	NRP1			AVPR2
COMP	DLEU2			COMP
CD44	APLN			CD44
C2	SPHK1			C2
ISG15	EIF2S2			ISG15
FURIN	CCNA1			FURIN
MMP16	P4HA2			MMP16
ANGPTL4	LMLN			ANGPTL4
HLA-G	HSPB3			HLA-G
PROM1	UNC5A			PROM1
SALL4	ARTN			SALL4
SNAI1	CCT			SNAI1
AKR1B10	CD1D			AKR1B10
CNDP1	ARHGEF1			CNDP1
COL11A1	HGS			COL11A1
SPINT2	FIBP			SPINT2
ITIH4	BOC			ITIH4
CDO1	AURKB			CDO1
ADAMTSL1	CD5L			ADAMTSL1
FCAR	CYTH2			FCAR
RNF7	CD163			RNF7
ENTPD2	SLIT2			ENTPD2
CXCL2	LHX2			CXCL2
IL15	ACVRL1			IL15
CCL3	SFXN1			CCL3
ADGRE2	TNFRSF8			ADGRE2
IL1RAPL2	GSTO1			IL1RAPL2
CCN1	AIM2			CCN1
MIR130A	GGPS1			MIR130A
MIR301A	CD36			MIR301A
CCAT1	ENTPD1			CCAT1
TP53COR1	CIR1			TP53COR1
LOC110806262	MACROH2A1			LOC110806262
STMN1	CD47			STMN1
ATAD2	KLK4			ATAD2
PRKCA	TTC37			PRKCA
EDNRB	CD63			EDNRB
STAT2	PPIP5K1			STAT2
UGT1A1	CD68			UGT1A1
DDX5	CD69			DDX5
EIF2AK2	HERPUD1			EIF2AK2
ROCK2	ACYP2			ROCK2
C5	CDK1			C5
MMP10	HEPH			MMP10
TGFBR3	MFN2			TGFBR3
A2M	NR1D2			A2M
GPD1	CDH1			GPD1
PNKD				PNKD
ELAVL1				ELAVL1
CSRP2				CSRP2
CPEB4				CPEB4
VEGFD				VEGFD
MIR214				MIR214
MIR615				MIR615
ITGB3				ITGB3
CCNB1				CCNB1
SSTR3				SSTR3
SSTR1				SSTR1
SSTR4				SSTR4
CEACAM3				CEACAM3
SSTR5				SSTR5
LAIR1				LAIR1
TERF2				TERF2
IGHE				IGHE
MIR224				MIR224
SRC				SRC
GCK				GCK
CYP19A1				CYP19A1
P4HB				P4HB
IRS1				IRS1
RHOA				RHOA
YY1				YY1
TCF7L2				TCF7L2
CCR4				CCR4
MMP15				MMP15
AGRN				AGRN
DLK1				DLK1
SATB1				SATB1
TRADD				TRADD
PRDX3				PRDX3
CDKN3				CDKN3
ADAM8				ADAM8
GLS2				GLS2
SMYD3				SMYD3
SARDH				SARDH
PRDM2				PRDM2
CKS2				CKS2
APEH				APEH
TEP1				TEP1
SIGLEC1				SIGLEC1
HPX				HPX
CCN3				CCN3
MIR126				MIR126
MIR16-1				MIR16-1
MIR18B				MIR18B
MIR194-1				MIR194-1
LOC111832670				LOC111832670
TAP1				TAP1
ID2				ID2
IFITM3				IFITM3
AHNAK				AHNAK
MIR133A1				MIR133A1
MIR372				MIR372
MECOM				MECOM
B4GALT7				B4GALT7
INPP4A				INPP4A
DBN1				DBN1
RUFY2				RUFY2
ACTRT3				ACTRT3
ZMYM5				ZMYM5
ZSCAN5A				ZSCAN5A
ZNF787				ZNF787
ZSCAN5B				ZSCAN5B
RTEL1-TNFRSF6B				RTEL1-TNFRSF6B
NFKB2				NFKB2
EP300				EP300
BMPR2				BMPR2
ITGB2				ITGB2
PGR				PGR
RXRA				RXRA
TEK				TEK
WNT5A				WNT5A
RPS6KA1				RPS6KA1
CPT1A				CPT1A
ESR2				ESR2
LDLR				LDLR
GABRB3				GABRB3
CYP17A1				CYP17A1
SHH				SHH
FOXO1				FOXO1
CTSH				CTSH
ENPP1				ENPP1
CYBA				CYBA
CYBB				CYBB
ITGAV				ITGAV
MAT2A				MAT2A
RARG				RARG
TPMT				TPMT
PTK2				PTK2
SLC11A1				SLC11A1
DHCR7				DHCR7
EPHX1				EPHX1
HMGCR				HMGCR
TRPV1				TRPV1
ALAS2				ALAS2
CCR1				CCR1
CCR7				CCR7
CD151				CD151
IL10RA				IL10RA
NUP62				NUP62
PKM				PKM
STEAP3				STEAP3
SUOX				SUOX
S1PR3				S1PR3
SCARB1				SCARB1
DCLK1				DCLK1
COL18A1				COL18A1
IFNGR2				IFNGR2
LTF				LTF
S1PR1				S1PR1
SLC22A4				SLC22A4
THBS1				THBS1
ATG16L1				ATG16L1
CAV2				CAV2
ENPP3				ENPP3
HTR2B				HTR2B
HAVCR2				HAVCR2
NID1				NID1
SKIL				SKIL
RSPO1				RSPO1
SMURF2				SMURF2
SRD5A2				SRD5A2
COMMD1				COMMD1
NOX1				NOX1
DUOX1				DUOX1
DPP9				DPP9
FMOD				FMOD
GDF11				GDF11
PIGR				PIGR
PIAS3				PIAS3
PEMT				PEMT
ATOX1				ATOX1
LCN1				LCN1
MAT2B				MAT2B
KLRK1				KLRK1
IL13RA2				IL13RA2
TIMP4				TIMP4
RHOD				RHOD
DPP8				DPP8
CTF1				CTF1
IL34				IL34
GNLY				GNLY
KIR3DL3				KIR3DL3
STXBP5L				STXBP5L
TM4SF5				TM4SF5
NOL11				NOL11
MTARC1				MTARC1
KIR2DS2				KIR2DS2
MIR125B1				MIR125B1
MIR200A				MIR200A
NPHP3-ACAD11				NPHP3-ACAD11
PLCG2				PLCG2
GYS1				GYS1
SLC25A4				SLC25A4
SLC1A2				SLC1A2
PRKCZ				PRKCZ
CD19				CD19
IKBKG				IKBKG
IRAK4				IRAK4
SLC12A6				SLC12A6
RPS19				RPS19
SLC1A1				SLC1A1
DVL1				DVL1
GAA				GAA
CUL3				CUL3
LIPE				LIPE
NPC1				NPC1
MCM4				MCM4
MPL				MPL
RPL5				RPL5
VKORC1				VKORC1
FGB				FGB
PRODH				PRODH
NR5A2				NR5A2
CD59				CD59
ERCC6				ERCC6
FUT2				FUT2
PNPLA2				PNPLA2
MGLL				MGLL
UBE2L3				UBE2L3
STXBP2				STXBP2
WARS2				WARS2
ARID1B				ARID1B
IREB2				IREB2
MAP3K14				MAP3K14
TMPRSS6				TMPRSS6
TRIM25				TRIM25
UNC13D				UNC13D
RNASEH1				RNASEH1
SOAT2				SOAT2
YARS2				YARS2
DOCK8				DOCK8
EARS2				EARS2
EPM2A				EPM2A
FARS2				FARS2
NARS2				NARS2
M6PR				M6PR
RARS2				RARS2
SLC39A14				SLC39A14
SURF1				SURF1
TCOF1				TCOF1
TNFRSF25				TNFRSF25
ATP8A1				ATP8A1
FMO5				FMO5
MARS2				MARS2
PARS2				PARS2
PUS1				PUS1
SPINK5				SPINK5
RNF31				RNF31
ATP11A				ATP11A
ATP8A2				ATP8A2
CARS2				CARS2
CYP8B1				CYP8B1
CCR9				CCR9
DNA2				DNA2
DNAL1				DNAL1
KLRD1				KLRD1
LIPF				LIPF
LRBA				LRBA
NISCH				NISCH
POLRMT				POLRMT
SHARPIN				SHARPIN
PLIN3				PLIN3
ATP11B				ATP11B
ATP10A				ATP10A
ARL1				ARL1
DNAI2				DNAI2
KLRC1				KLRC1
GINS1				GINS1
STAP1				STAP1
USP53				USP53
ATP10D				ATP10D
ATP8B2				ATP8B2
ATP8B3				ATP8B3
ACP6				ACP6
ARIH1				ARIH1
GZMM				GZMM
GALNT9				GALNT9
FIP1L1				FIP1L1
SSBP1				SSBP1
SLCO1A2				SLCO1A2
ATP9B				ATP9B
MRPS7				MRPS7
PPP1R3C				PPP1R3C
PHF20				PHF20
OTULIN				OTULIN
TTC7A				TTC7A
ATP11C				ATP11C
ATP9A				ATP9A
CCL25				CCL25
KRT74				KRT74
CH25H				CH25H
POC1B				POC1B
SLC38A5				SLC38A5
TMEM30A				TMEM30A
TRUB1				TRUB1
RPL38				RPL38
TFB2M				TFB2M
ATP8B4				ATP8B4
ATPAF1				ATPAF1
ATP10B				ATP10B
HERPUD2				HERPUD2
NRIP2				NRIP2
TMEM30B				TMEM30B
ANKLE1				ANKLE1
PNPLA5				PNPLA5
LIPK				LIPK
MGME1				MGME1
SLC48A1				SLC48A1
FAM81B				FAM81B
MT-ND1				MT-ND1
MT-ND5				MT-ND5
SHQ1				SHQ1
STK32B				STK32B
GPR89A				GPR89A
LIPJ				LIPJ
PRIMPOL				PRIMPOL
GPR89B				GPR89B
MT-CO3				MT-CO3
LIPM				LIPM
TSPAN16				TSPAN16
VSTM4				VSTM4
ZNF648				ZNF648
RETREG3				RETREG3
ELAPOR2				ELAPOR2
NBPF9				NBPF9
TNXA				TNXA
GGTLC3				GGTLC3
MIRLET7I				MIRLET7I
MIR100HG				MIR100HG
SNORA56				SNORA56
SCARNA23				SCARNA23
SCARNA4				SCARNA4
TMEM30CP				TMEM30CP
SNORA15				SNORA15
SNORA24				SNORA24
SNORA67				SNORA67
MT-TF				MT-TF
GATA2-AS1				GATA2-AS1
MIR6766				MIR6766
ADAM17				ADAM17
ALOX5				ALOX5
XIAP				XIAP
KIF11				KIF11
BIRC3				BIRC3
GP9				GP9
PTGS1				PTGS1
VIPR1				VIPR1
REL				REL
BECN1				BECN1
BIRC2				BIRC2
CD46				CD46
DBI				DBI
RALA				RALA
CD47				CD47
DTNA				DTNA
PLA2G5				PLA2G5
IGF2BP3				IGF2BP3
HTATIP2				HTATIP2
REG1A				REG1A
GCNT3				GCNT3
NUF2				NUF2
IL37				IL37
MAGEA3				MAGEA3
IGKC				IGKC
NEAT1				NEAT1
MIR424				MIR424
MIR3677				MIR3677
IFN1@				IFN1@
DPYD				DPYD
TH				TH
BCR				BCR
HSPB1				HSPB1
KRAS				KRAS
PIK3R1				PIK3R1
ACVR2B				ACVR2B
HSD11B1				HSD11B1
INPPL1				INPPL1
FTH1				FTH1
BRCA2				BRCA2
CACNA1C				CACNA1C
LPL				LPL
SNCA				SNCA
CCND2				CCND2
GLB1				GLB1
CYCS				CYCS
ITGA4				ITGA4
TNNI3				TNNI3
AQP3				AQP3
FADD				FADD
NR1H3				NR1H3
PLA2G2A				PLA2G2A
PIK3C2A				PIK3C2A
HTRA2				HTRA2
F2RL3				F2RL3
FBN1				FBN1
PMM2				PMM2
NR4A3				NR4A3
TRAF6				TRAF6
TWIST1				TWIST1
ANG				ANG
ASL				ASL
FBLN5				FBLN5
HNRNPK				HNRNPK
MYH11				MYH11
PHKB				PHKB
OGG1				OGG1
PARK7				PARK7
WNT10A				WNT10A
PTHLH				PTHLH
SREBF1				SREBF1
CMA1				CMA1
APEX1				APEX1
CARD9				CARD9
FADS1				FADS1
HRH2				HRH2
FOXM1				FOXM1
LAMP2				LAMP2
TNFRSF10A				TNFRSF10A
SMAD1				SMAD1
WNT2				WNT2
APLNR				APLNR
IL1RAP				IL1RAP
LAP3				LAP3
CGA				CGA
GDA				GDA
HRG				HRG
SDC1				SDC1
AIM2				AIM2
ADCYAP1				ADCYAP1
HBA1				HBA1
MAP1LC3B				MAP1LC3B
MGP				MGP
TANK				TANK
ARHGAP4				ARHGAP4
MIP				MIP
THOP1				THOP1
C4BPB				C4BPB
CXCL5				CXCL5
CARD10				CARD10
HLF				HLF
PINX1				PINX1
ORM1				ORM1
TREM1				TREM1
BLZF1				BLZF1
APOM				APOM
CELSR3				CELSR3
MUC2				MUC2
YBX3				YBX3
NEIL2				NEIL2
AMY2A				AMY2A
CD248				CD248
KHDRBS3				KHDRBS3
GP2				GP2
EIF1				EIF1
SFRP5				SFRP5
XPO4				XPO4
UBE2Q1				UBE2Q1
REG3A				REG3A
SESN2				SESN2
CCAR2				CCAR2
ZWINT				ZWINT
SOX1				SOX1
DUSP26				DUSP26
FLG2				FLG2
IFNLR1				IFNLR1
ACP3				ACP3
TPTE2				TPTE2
STING1				STING1
ZBTB12				ZBTB12
FCRL6				FCRL6
GFUS				GFUS
CGB5				CGB5
EFCAB11				EFCAB11
MIR185				MIR185
MIR142				MIR142
MIR203A				MIR203A
MIR195				MIR195
MIR876				MIR876
MIR602				MIR602
HFE-AS1				HFE-AS1
ST2				ST2
MSBP1				MSBP1
LOC110366354				LOC110366354
AKT2				AKT2
JAK1				JAK1
ATM				ATM
CHUK				CHUK
ABL1				ABL1
GRIN2A				GRIN2A
PRKCG				PRKCG
CTSD				CTSD
BMPR1A				BMPR1A
DDR2				DDR2
GRIN1				GRIN1
NOTCH3				NOTCH3
MYB				MYB
PRKAA2				PRKAA2
ROCK1				ROCK1
ACACA				ACACA
FASN				FASN
IRAK1				IRAK1
MEF2C				MEF2C
RAC1				RAC1
STK11				STK11
TNC				TNC
VCP				VCP
RDX				RDX
DICER1				DICER1
EPHX2				EPHX2
FGG				FGG
HTR2A				HTR2A
MLH1				MLH1
MYD88				MYD88
PTGIS				PTGIS
PIK3CG				PIK3CG
MCM2				MCM2
TPH2				TPH2
TRPC6				TRPC6
SDHB				SDHB
ADRA2A				ADRA2A
CEBPA				CEBPA
ACP5				ACP5
CHAT				CHAT
CCR3				CCR3
IL6ST				IL6ST
IL4R				IL4R
GNB3				GNB3
ITGB6				ITGB6
GPX1				GPX1
TLR8				TLR8
MEF2A				MEF2A
SOX9				SOX9
SLC22A5				SLC22A5
DDR1				DDR1
DLST				DLST
ACHE				ACHE
ADORA2A				ADORA2A
GSS				GSS
GRN				GRN
GPI				GPI
CYP2R1				CYP2R1
F13A1				F13A1
PPARGC1A				PPARGC1A
PDHB				PDHB
NCOA3				NCOA3
ACSL4				ACSL4
ARRB2				ARRB2
ERG				ERG
GNPAT				GNPAT
GMNN				GMNN
FOXA2				FOXA2
CFB				CFB
KCNA5				KCNA5
MECP2				MECP2
NOTCH4				NOTCH4
PIAS1				PIAS1
MMP12				MMP12
ROBO1				ROBO1
SERPINI1				SERPINI1
S1PR2				S1PR2
SLC9A3R1				SLC9A3R1
SLIT2				SLIT2
XBP1				XBP1
PRKD3				PRKD3
PFKFB3				PFKFB3
ADAM12				ADAM12
BCL2L11				BCL2L11
CEBPB				CEBPB
E2F1				E2F1
CPB2				CPB2
CRYAB				CRYAB
IL17RA				IL17RA
GCLC				GCLC
FABP4				FABP4
PEBP1				PEBP1
MMP17				MMP17
LTBP2				LTBP2
NTN1				NTN1
TPH1				TPH1
SLC22A3				SLC22A3
AKR1C1				AKR1C1
C4B				C4B
ACOX2				ACOX2
BAMBI				BAMBI
CAV3				CAV3
CD86				CD86
DUOX2				DUOX2
DDAH2				DDAH2
CSF2				CSF2
CFP				CFP
ARRB1				ARRB1
CD9				CD9
CD209				CD209
ENDOG				ENDOG
HRH3				HRH3
EGR1				EGR1
MAP1LC3A				MAP1LC3A
MAPKAP1				MAPKAP1
MB				MB
MMP24				MMP24
ST6GAL1				ST6GAL1
SULT1A1				SULT1A1
TRAF1				TRAF1
SLC22A1				SLC22A1
RPS27				RPS27
RGS4				RGS4
RSPO2				RSPO2
CD1D				CD1D
CCL7				CCL7
CCL21				CCL21
HLA-E				HLA-E
IL21				IL21
HSPA4				HSPA4
THY1				THY1
TIE1				TIE1
SEMA3C				SEMA3C
CCDC88A				CCDC88A
BCL3				BCL3
HHIP				HHIP
HGFAC				HGFAC
IFNB1				IFNB1
CX3CL1				CX3CL1
PPIG				PPIG
LTBP3				LTBP3
PRRX1				PRRX1
PROCR				PROCR
SAA1				SAA1
SPINT1				SPINT1
SRF				SRF
CCL28				CCL28
CPEB1				CPEB1
GMFB				GMFB
EDN2				EDN2
CXCR6				CXCR6
NPHP4				NPHP4
KIR2DL4				KIR2DL4
LTBP4				LTBP4
MMP25				MMP25
NT5C3A				NT5C3A
SUCNR1				SUCNR1
TET3				TET3
TFF2				TFF2
IL32				IL32
OLFM1				OLFM1
NLRC5				NLRC5
TSPAN8				TSPAN8
CD180				CD180
DLG5				DLG5
IFI27				IFI27
KIR3DL2				KIR3DL2
PI3				PI3
NDRG2				NDRG2
S100A12				S100A12
RBFOX1				RBFOX1
GPER1				GPER1
GRK2				GRK2
KIR2DL1				KIR2DL1
TMBIM6				TMBIM6
TNFSF9				TNFSF9
ACKR1				ACKR1
LHX2				LHX2
ORM2				ORM2
PROK1				PROK1
CELA1				CELA1
SEPTIN9				SEPTIN9
SP140L				SP140L
DNASE2B				DNASE2B
WDR43				WDR43
UTP15				UTP15
LARP6				LARP6
TNFAIP8L2				TNFAIP8L2
CWH43				CWH43
VWCE				VWCE
CAVIN2				CAVIN2
PCLAF				PCLAF
FAM215A				FAM215A
KIR2DS3				KIR2DS3
KIR2DS5				KIR2DS5
KIR2DL5A				KIR2DL5A
MIR125B2				MIR125B2
KIR2DS1				KIR2DS1
MIR192				MIR192
MIR26B				MIR26B
MIR29A				MIR29A
MIR27B				MIR27B
MIR9-1				MIR9-1
MIR200B				MIR200B
MIR221				MIR221
MIR182				MIR182
MIR92A1				MIR92A1
MIR33A				MIR33A
MIR708				MIR708
LINC01093				LINC01093
TERF1				TERF1
MAGEA1				MAGEA1
FGFR1				FGFR1
ERBB2				ERBB2
CDH2				CDH2
CREBBP				CREBBP
FLT3				FLT3
PTPN11				PTPN11
RPS6KA3				RPS6KA3
CDK2				CDK2
DNMT3A				DNMT3A
HRAS				HRAS
GRIN2B				GRIN2B
GJA1				GJA1
NT5E				NT5E
PRKACA				PRKACA
THRB				THRB
SLC9A1				SLC9A1
UCHL1				UCHL1
TOP2A				TOP2A
BRCA1				BRCA1
CASP1				CASP1
ABCG2				ABCG2
ANPEP				ANPEP
G6PD				G6PD
FZD4				FZD4
DNM2				DNM2
MSH6				MSH6
PTCH1				PTCH1
TRPV4				TRPV4
SLC6A3				SLC6A3
SMARCA2				SMARCA2
STAT6				STAT6
PLK1				PLK1
TNFRSF10B				TNFRSF10B
ACTB				ACTB
DAPK1				DAPK1
CREB1				CREB1
GLI3				GLI3
HDAC1				HDAC1
NR2F2				NR2F2
PDHA1				PDHA1
PARP1				PARP1
NF1				NF1
SMARCA4				SMARCA4
PRKCE				PRKCE
RIPK1				RIPK1
STAT5B				STAT5B
SMO				SMO
AHR				AHR
CASP9				CASP9
COL4A1				COL4A1
CCNE1				CCNE1
CALCR				CALCR
CYP3A5				CYP3A5
EPHA7				EPHA7
IRAK3				IRAK3
GLI2				GLI2
GATA4				GATA4
GRB2				GRB2
CXCR2				CXCR2
COL2A1				COL2A1
ITGA5				ITGA5
LAMB1				LAMB1
F10				F10
KCNN4				KCNN4
MSX2				MSX2
NR1D1				NR1D1
NPR2				NPR2
LMNA				LMNA
PAX6				PAX6
TBP				TBP
UBE3A				UBE3A
RUNX2				RUNX2
SCD				SCD
ZEB2				ZEB2
ZEB1				ZEB1
ADAM9				ADAM9
CDH11				CDH11
CAPN2				CAPN2
CD40				CD40
CDH3				CDH3
DRD4				DRD4
DDX58				DDX58
DGAT1				DGAT1
ACAN				ACAN
ACTA1				ACTA1
CSK				CSK
CTCF				CTCF
FMO3				FMO3
ENTPD1				ENTPD1
EPOR				EPOR
GABRA5				GABRA5
HK2				HK2
IHH				IHH
HNRNPA2B1				HNRNPA2B1
FZD5				FZD5
HDAC9				HDAC9
GDNF				GDNF
GCH1				GCH1
FER				FER
FGF1				FGF1
NBN				NBN
NCF2				NCF2
POMC				POMC
PHB				PHB
MAP3K5				MAP3K5
MCL1				MCL1
MASP1				MASP1
LRP1				LRP1
SLC4A1				SLC4A1
SIRT3				SIRT3
PRKAA1				PRKAA1
SPRY2				SPRY2
VCAN				VCAN
YWHAZ				YWHAZ
CALM2				CALM2
CD28				CD28
ABCC6				ABCC6
CA1				CA1
ARSA				ARSA
DAG1				DAG1
FOXP1				FOXP1
HTR3A				HTR3A
LAMA1				LAMA1
F2RL1				F2RL1
ITPR3				ITPR3
NKX2-1				NKX2-1
POU5F1				POU5F1
MEN1				MEN1
PAK2				PAK2
MIB1				MIB1
STAT5A				STAT5A
WEE1				WEE1
CD22				CD22
ANGPTL3				ANGPTL3
CDK1				CDK1
DDOST				DDOST
DDIT3				DDIT3
AMPD3				AMPD3
CFL1				CFL1
CLDN14				CLDN14
CPS1				CPS1
CD38				CD38
ESRRG				ESRRG
FDFT1				FDFT1
FHL2				FHL2
FBXW7				FBXW7
FGF23				FGF23
HIPK2				HIPK2
HRH1				HRH1
FZD1				FZD1
CTSS				CTSS
COL5A1				COL5A1
ITGA2				ITGA2
KLF4				KLF4
EGLN2				EGLN2
F11				F11
FA2H				FA2H
[truncated: 1,137 more rows]
