# Supplementary material for: Uncovering the Pharmacological Mechanisms of Gexia-Zhuyu Formula (GXZY) in Treating Liver Cirrhosis by an Integrative Pharmacology Strategy
Source: Front Pharmacol. 2022 Mar 7;13:793888. doi: 10.3389/fphar.2022.793888 (PMC8940433; doi:10.3389/fphar.2022.793888)
Supplement: Supplementary file 8 [file Table7.XLSX]

## Sheet: Table S7
Table S7 The KEGG and GO results of key target genes.
Category	Term	Count	%	PValue	Genes
KEGG	hsa05200:Pathways in cancer	6	85.7143	3.39705e-06	AR, JUN, MYC, CASP3, MMP9, RELA
	hsa05161:Hepatitis B	5	71.4286	2.75016e-06	JUN, MYC, CASP3, MMP9, RELA
	hsa04668:TNF signaling pathway	4	57.1429	7.07405e-05	JUN, CASP3, MMP9, RELA
	hsa04010:MAPK signaling pathway	4	57.1429	0.000905485	JUN, MYC, CASP3, RELA
	hsa05210:Colorectal cancer	3	42.8571	0.00117139	JUN, MYC, CASP3
	hsa05120:Epithelial cell signaling in Helicobacter pylori infection	3	42.8571	0.00136695	JUN, CASP3, RELA
	hsa05133:Pertussis	3	42.8571	0.00171031	JUN, CASP3, RELA
	hsa05169:Epstein-Barr virus infection	3	42.8571	0.00446646	JUN, MYC, RELA
	hsa04932:Non-alcoholic fatty liver disease (NAFLD)	3	42.8571	0.00677583	JUN, CASP3, RELA
	hsa05202:Transcriptional misregulation in cancer	3	42.8571	0.00824136	MYC, MMP9, RELA
	hsa05168:Herpes simplex infection	3	42.8571	0.00983951	JUN, CASP3, RELA
	hsa05205:Proteoglycans in cancer	3	42.8571	0.0116799	MYC, CASP3, MMP9
	hsa05203:Viral carcinogenesis	3	42.8571	0.0122486	JUN, CASP3, RELA
	hsa05166:HTLV-I infection	3	42.8571	0.0184625	JUN, MYC, RELA
	hsa05206:MicroRNAs in cancer	3	42.8571	0.0231244	MYC, CASP3, MMP9
	hsa05219:Bladder cancer	2	28.5714	0.035245	MYC, MMP9
	hsa05030:Cocaine addiction	2	28.5714	0.0419999	JUN, RELA
	hsa05134:Legionellosis	2	28.5714	0.0462016	CASP3, RELA
	hsa05221:Acute myeloid leukemia	2	28.5714	0.047878	MYC, RELA
BP	GO:0042493~response to drug	4	57.1429	0.00011285	JUN, MYC, CASP3, RELA
	GO:0043066~negative regulation of apoptotic process	4	57.1429	0.000371899	MYC, CASP3, MMP9, RELA
	GO:0045893~positive regulation of transcription, DNA-templated	4	57.1429	0.000535289	AR, JUN, MYC, RELA
	GO:0045944~positive regulation of transcription from RNA polymerase II promoter	4	57.1429	0.003479	AR, JUN, MYC, RELA
	GO:0008284~positive regulation of cell proliferation	3	42.8571	0.0107044	AR, MYC, RELA
	GO:0006366~transcription from RNA polymerase II promoter	3	42.8571	0.0128774	JUN, MYC, RELA
	GO:0035994~response to muscle stretch	2	28.5714	0.00570425	JUN, RELA
	GO:1902895~positive regulation of pri-miRNA transcription from RNA polymerase II promoter	2	28.5714	0.00712607	JUN, RELA
	GO:0043388~positive regulation of DNA binding	2	28.5714	0.00996463	MYC, MMP9
	GO:0043200~response to amino acid	2	28.5714	0.0110273	CASP3, RELA
	GO:0045597~positive regulation of cell differentiation	2	28.5714	0.0131499	AR, JUN
	GO:2001237~negative regulation of extrinsic apoptotic signaling pathway	2	28.5714	0.0135033	AR, RELA
	GO:0043525~positive regulation of neuron apoptotic process	2	28.5714	0.0152687	JUN, CASP3
	GO:0016241~regulation of macroautophagy	2	28.5714	0.0156215	CASP3, GAPDH
	GO:0051591~response to cAMP	2	28.5714	0.0163267	JUN, RELA
	GO:0042542~response to hydrogen peroxide	2	28.5714	0.0180878	JUN, CASP3
	GO:0048146~positive regulation of fibroblast proliferation	2	28.5714	0.0191433	JUN, MYC
	GO:0071346~cellular response to interferon-gamma	2	28.5714	0.0201978	MYC, GAPDH
	GO:0048661~positive regulation of smooth muscle cell proliferation	2	28.5714	0.0212513	JUN, MYC
	GO:0006006~glucose metabolic process	2	28.5714	0.0237059	MYC, GAPDH
	GO:0071347~cellular response to interleukin-1	2	28.5714	0.0251063	MYC, RELA
	GO:0001889~liver development	2	28.5714	0.0261554	JUN, RELA
	GO:0032355~response to estradiol	2	28.5714	0.0320828	MYC, CASP3
	GO:0051092~positive regulation of NF-kappaB transcription factor activity	2	28.5714	0.0465983	AR, RELA
CC	GO:0005829~cytosol	6	85.7143	0.00101154	AR, JUN, MYC, CASP3, GAPDH, RELA
	GO:0005634~nucleus	6	85.7143	0.0104447	AR, JUN, MYC, CASP3, GAPDH, RELA
	GO:0005654~nucleoplasm	5	71.4286	0.00629032	AR, JUN, MYC, CASP3, RELA
MF	GO:0005515~protein binding	7	100	0.0198475	AR, JUN, MYC, CASP3, GAPDH, MMP9, RELA
	GO:0001077~transcriptional activator activity, RNA polymerase II core promoter proximal region sequence-specific binding	4	57.1429	5.23067e-05	AR, JUN, MYC, RELA
	GO:0008134~transcription factor binding	4	57.1429	9.07629e-05	AR, JUN, MYC, RELA
	GO:0000978~RNA polymerase II core promoter proximal region sequence-specific DNA binding	4	57.1429	0.000175954	AR, JUN, MYC, RELA
	GO:0042802~identical protein binding	4	57.1429	0.00157324	JUN, GAPDH, MMP9, RELA
	GO:0003700~transcription factor activity, sequence-specific DNA binding	4	57.1429	0.0032301	AR, JUN, MYC, RELA
	GO:0003677~DNA binding	4	57.1429	0.015468	AR, JUN, MYC, RELA
	GO:0032403~protein complex binding	3	42.8571	0.00215233	MYC, CASP3, RELA
	GO:0044212~transcription regulatory region DNA binding	3	42.8571	0.0022989	AR, JUN, RELA
	GO:0003682~chromatin binding	3	42.8571	0.00754644	AR, JUN, RELA
	GO:0043565~sequence-specific DNA binding	3	42.8571	0.012987	AR, JUN, MYC
	GO:0070491~repressing transcription factor binding	2	28.5714	0.0123775	MYC, RELA
	GO:0000980~RNA polymerase II distal enhancer sequence-specific DNA binding	2	28.5714	0.022885	JUN, RELA
	GO:0003705~transcription factor activity, RNA polymerase II distal enhancer sequence-specific binding	2	28.5714	0.0232336	JUN, RELA
P value ＜ 0.05
